# Supplementary material for: Cobalt-Catalyzed Asymmetric Hydrogenation of Enamides: Insights into Mechanisms and Solvent Effects
Source: Organometallics. 2022 Jul 25;41(14):1872–82. doi: 10.1021/acs.organomet.2c00180 (PMC9335863; doi:10.1021/acs.organomet.2c00180)
Supplement: Supplementary file 2 — om2c00180_si_002.xyz [file om2c00180_si_002.xyz]

2
H2
Note:All geometries and energies are at the B3LYP-D3/BS1(IEFPCM;MeOH) level of theory, unless indicated differently 
G298K=-1.181158 
H        0.000000000      0.000000000      0.372282000
H        0.000000000      0.000000000     -0.372282000

6
MeOH
G298K=-115.735211
C        0.667978000     -0.019060000      0.000002000
H        1.089767000      0.987664000     -0.001082000
H        1.033064000     -0.543923000      0.892076000
H        1.032894000     -0.545758000     -0.891050000
O       -0.753868000      0.122353000      0.000004000
H       -1.132653000     -0.762448000      0.000015000

Substrates 
19
Methyl 2-acetamidoacrylate (MAA)
G298K=-514.548417
C       -2.347965000     -0.017235000     -0.000018000
H       -0.773374000     -1.337545000     -0.000032000
C       -3.306936000     -1.190980000      0.000070000
H       -3.947327000     -1.112174000     -0.880808000
H       -2.816634000     -2.164825000     -0.000420000
H       -3.946529000     -1.112691000      0.881582000
O       -2.747749000      1.138700000     -0.000036000
C        0.088670000      0.502055000     -0.000010000
N       -1.019342000     -0.356180000     -0.000028000
C        0.075729000      1.842419000     -0.000004000
H        1.015712000      2.373840000     -0.000003000
H       -0.850669000      2.392786000     -0.000037000
C        1.365742000     -0.287254000     -0.000018000
C        3.723810000     -0.228246000      0.000035000
H        3.808572000     -0.850727000     -0.891283000
H        4.483232000      0.548749000      0.000069000
H        3.808573000     -0.850810000      0.891295000
O        1.383435000     -1.502313000     -0.000092000
O        2.459255000      0.473876000      0.000066000

24
Dehydro-levetiracetam (DHL)
G298K=-572.083349
C       -1.343418000      1.528903000      0.346792000
H       -2.411423000      1.710620000      0.281018000
C       -0.952300000      0.266305000      0.138575000
C       -1.984201000     -0.792807000     -0.146607000
O       -3.185022000     -0.598406000      0.019558000
N       -1.489360000     -1.976922000     -0.589220000
H       -2.141950000     -2.693631000     -0.865965000
H       -0.526155000     -2.069635000     -0.867979000
N        0.414364000     -0.128705000      0.138804000
C        1.003707000     -0.888894000      1.254689000
H        0.378711000     -1.747747000      1.503047000
H        1.077080000     -0.247628000      2.139819000
C        2.386247000     -1.283667000      0.708952000
H        3.123222000     -1.390590000      1.504359000
H        2.313972000     -2.237611000      0.181236000
C        2.714665000     -0.160223000     -0.283836000
H        3.312863000     -0.469651000     -1.140602000
H        3.232799000      0.674637000      0.200414000
C        1.356723000      0.356561000     -0.741222000
O        1.129583000      1.081672000     -1.694015000
C       -0.459914000      2.693402000      0.638788000
H       -0.889899000      3.304882000      1.436896000
H        0.547015000      2.389106000      0.926367000
H       -0.376799000      3.333034000     -0.246835000

Products 
21
Methyl 2-acetamidoacrylate Product(S)
G298K=-515.758033
C       -2.315261000     -0.057794000     -0.211526000
H       -0.861729000     -1.246164000      0.646757000
C       -3.387602000     -1.078861000      0.113347000
H       -3.876484000     -1.375198000     -0.816846000
H       -3.008860000     -1.967571000      0.619476000
H       -4.140071000     -0.601392000      0.744625000
O       -2.575644000      0.987055000     -0.804768000
C        0.070267000      0.508944000     -0.068113000
N       -1.059327000     -0.365298000      0.194411000
C        0.129238000      1.700703000      0.904475000
H        0.977471000      2.344262000      0.668279000
H       -0.792867000      2.274107000      0.809282000
C        1.343911000     -0.319732000      0.011747000
C        3.681325000     -0.278929000     -0.342124000
H        3.676180000     -1.170519000     -0.969846000
H        4.400654000      0.446715000     -0.711626000
H        3.907812000     -0.556790000      0.687652000
O        1.403318000     -1.456957000      0.422246000
O        2.396669000      0.385122000     -0.408969000
H        0.223780000      1.346506000      1.933654000
H       -0.016598000      0.895386000     -1.087204000

26
Dehydro-levetiracetam Product(S)
G298K=-573.288649
C        1.351901000      1.561828000      0.283490000
H        1.278283000      1.339849000      1.349503000
H        2.407311000      1.727244000      0.061640000
C        0.909017000      0.319310000     -0.505475000
C        1.848672000     -0.879881000     -0.247040000
O        3.028679000     -0.707005000      0.031983000
N        1.305943000     -2.102767000     -0.431274000
H        1.877231000     -2.917358000     -0.269671000
H        0.317553000     -2.221319000     -0.578935000
N       -0.500064000     -0.019891000     -0.313390000
C       -1.516513000      0.198514000     -1.350346000
H       -1.201431000     -0.253247000     -2.292794000
H       -1.666340000      1.270990000     -1.516917000
C       -2.766887000     -0.470831000     -0.752625000
H       -3.687628000     -0.000363000     -1.096428000
H       -2.792161000     -1.523372000     -1.044448000
C       -2.547186000     -0.354847000      0.762818000
H       -2.959408000     -1.177415000      1.347004000
H       -2.955351000      0.578602000      1.165401000
C       -1.033421000     -0.291985000      0.915640000
O       -0.389016000     -0.442580000      1.945008000
H        1.021443000      0.534762000     -1.573546000
C        0.528856000      2.804074000     -0.059565000
H        0.900670000      3.674343000      0.486588000
H        0.578246000      3.032287000     -1.128952000
H       -0.523506000      2.673184000      0.206903000

73
Co-PhBPE
G298K=-2145.025830
P       -1.535412000      0.422992000     -0.249201000
P        1.549126000     -0.249843000     -0.336248000
C        0.781894000      0.427798000     -1.905114000
C       -0.745593000      0.223265000     -1.937695000
H        1.239167000     -0.026014000     -2.787306000
H        1.022374000      1.492560000     -1.919565000
H       -1.197695000      0.896801000     -2.668645000
H       -0.979597000     -0.800816000     -2.238846000
C        3.316221000      0.375638000     -0.429091000
C        2.094986000     -1.973467000     -0.857230000
C       -3.307848000     -0.109368000     -0.570258000
C       -2.019335000      2.246654000     -0.175697000
C       -3.880409000      1.030778000     -1.435818000
C       -3.997001000     -0.386670000      0.753633000
H       -4.972961000      0.999845000     -1.466688000
H       -3.542436000      0.875092000     -2.462782000
C       -3.370126000      2.404815000     -0.927834000
C       -0.832774000      3.091024000     -0.582978000
H       -3.287955000      3.097966000     -1.765091000
H       -4.092117000      2.847053000     -0.239135000
C       -3.576945000     -1.489048000      1.516235000
C       -4.166770000     -1.785473000      2.740306000
C       -5.188166000     -0.975561000      3.240758000
C       -5.610125000      0.124856000      2.499881000
C       -5.021087000      0.414867000      1.266601000
H       -2.770200000     -2.110106000      1.143881000
H       -3.825073000     -2.644623000      3.306945000
H       -5.646945000     -1.201057000      4.196781000
H       -6.402262000      0.762679000      2.876261000
H       -5.378322000      1.271731000      0.710282000
C        0.228551000      3.235694000      0.325454000
C        1.403638000      3.885683000     -0.037966000
C        1.543950000      4.416888000     -1.321260000
C        0.493126000      4.293962000     -2.227490000
C       -0.682937000      3.636662000     -1.861903000
H        0.138573000      2.801798000      1.318487000
H        2.211956000      3.976758000      0.679058000
H        2.459634000      4.920575000     -1.608535000
H        0.587818000      4.702190000     -3.227542000
H       -1.474451000      3.536146000     -2.594231000
C        3.307780000     -1.790152000     -1.802542000
C        0.894536000     -2.768699000     -1.323147000
H        4.047745000     -2.564144000     -1.585325000
H        3.019811000     -1.931454000     -2.843725000
C        3.922489000     -0.366188000     -1.641376000
C        3.975625000      0.140873000      0.914883000
H        3.704265000      0.221279000     -2.535424000
H        5.011501000     -0.410663000     -1.562234000
C       -0.027913000     -3.207099000     -0.358276000
C       -1.216252000     -3.828839000     -0.726486000
C       -1.510510000     -4.038259000     -2.074959000
C       -0.596904000     -3.626608000     -3.041759000
C        0.593967000     -2.998922000     -2.669411000
H        0.179144000     -3.021616000      0.693392000
H       -1.914462000     -4.149972000      0.038444000
H       -2.437124000     -4.519904000     -2.365233000
H       -0.808851000     -3.787037000     -4.093015000
H        1.276504000     -2.678060000     -3.445940000
C        3.692732000      1.015903000      1.975179000
C        4.238080000      0.815585000      3.238920000
C        5.075268000     -0.276179000      3.475941000
C        5.359219000     -1.156957000      2.435475000
C        4.814599000     -0.949593000      1.166348000
H        3.032145000      1.858772000      1.803870000
H        4.006933000      1.508842000      4.040033000
H        5.499691000     -0.436632000      4.460454000
H        6.007199000     -2.009551000      2.606050000
H        5.053693000     -1.649431000      0.375033000
H        3.274328000      1.450802000     -0.618529000
H        2.447395000     -2.411930000      0.080710000
H       -2.191405000      2.407946000      0.891521000
H       -3.264291000     -1.041181000     -1.140758000
Co      -0.005749000     -0.190928000      1.365968000

75
Co(II)-dihydride
G298K=-2146.240476
P        1.469656000      0.457390000      0.337621000
P       -1.502821000     -0.405165000      0.393715000
C       -0.775959000      0.145568000      2.019838000
C        0.757224000      0.022327000      2.011327000
H       -1.207396000     -0.417221000      2.850149000
H       -1.070026000      1.190978000      2.137281000
H        1.194778000      0.647281000      2.792325000
H        1.057905000     -1.009186000      2.204886000
C       -3.304605000      0.079269000      0.531983000
C       -1.890948000     -2.222401000      0.633336000
C        3.260245000     -0.066180000      0.524764000
C        1.906864000      2.275621000      0.511330000
C        3.842611000      0.949824000      1.538741000
C        3.941122000     -0.133931000     -0.823856000
H        4.925485000      1.024454000      1.416809000
H        3.670048000      0.558682000      2.543228000
C        3.165621000      2.347816000      1.411546000
C        0.672458000      3.065034000      0.892852000
H        2.917012000      2.709986000      2.408131000
H        3.858386000      3.079690000      0.990299000
C        3.907831000     -1.333459000     -1.547012000
C        4.489425000     -1.430109000     -2.807242000
C        5.118375000     -0.320860000     -3.374835000
C        5.161726000      0.877353000     -2.665478000
C        4.580110000      0.969380000     -1.400398000
H        3.412146000     -2.195180000     -1.114606000
H        4.453249000     -2.370401000     -3.346137000
H        5.572272000     -0.392019000     -4.356658000
H        5.651178000      1.745113000     -3.093538000
H        4.632574000      1.910713000     -0.867320000
C       -0.302440000      3.297035000     -0.091353000
C       -1.510859000      3.910589000      0.222773000
C       -1.776520000      4.309379000      1.533702000
C       -0.814386000      4.095891000      2.517540000
C        0.398545000      3.481819000      2.199587000
H       -0.117083000      2.964450000     -1.107822000
H       -2.245136000      4.079812000     -0.556588000
H       -2.718928000      4.783804000      1.781646000
H       -1.004356000      4.403940000      3.539591000
H        1.120443000      3.319346000      2.989738000
C       -3.143683000     -2.283010000      1.544483000
C       -0.647925000     -2.988958000      1.032683000
H       -3.808400000     -3.066489000      1.174108000
H       -2.874447000     -2.571301000      2.559537000
C       -3.870484000     -0.905922000      1.587642000
C       -3.968916000      0.060597000     -0.827358000
H       -3.732374000     -0.457891000      2.573432000
H       -4.947200000     -1.023305000      1.448038000
C        0.293017000     -3.303379000      0.039856000
C        1.501465000     -3.912840000      0.362393000
C        1.800367000     -4.220510000      1.690376000
C        0.872005000     -3.921230000      2.684416000
C       -0.341573000     -3.313716000      2.358076000
H        0.079214000     -3.047826000     -0.993367000
H        2.209120000     -4.150978000     -0.423421000
H        2.742838000     -4.691573000      1.944252000
H        1.088999000     -4.157283000      3.720081000
H       -1.038113000     -3.083207000      3.154124000
C       -3.965028000      1.224101000     -1.607639000
C       -4.531646000      1.238680000     -2.878265000
C       -5.115434000      0.082307000     -3.397909000
C       -5.130602000     -1.080221000     -2.630526000
C       -4.564404000     -1.090183000     -1.355283000
H       -3.504642000      2.123001000     -1.213238000
H       -4.518579000      2.151831000     -3.462832000
H       -5.556430000      0.089847000     -4.388100000
H       -5.585607000     -1.983671000     -3.020924000
H       -4.596415000     -2.004550000     -0.775718000
H       -3.329166000      1.100917000      0.916747000
H       -2.174639000     -2.542360000     -0.372598000
H        2.186059000      2.556255000     -0.507587000
H        3.250075000     -1.068994000      0.957759000
Co       0.015116000     -0.018245000     -1.304637000
H        0.953217000      0.331588000     -2.461306000
H       -0.938289000     -0.263087000     -2.437780000


Proposed mechanisms with methyl-2-acetamidoacrylate (MAA) substarte 

Hydrogenation of methyl 2-acetamidoacrylate via redox Co(0)/Co(II) mechanism  A where hydride transfer first occurs on Cβ atom. (described in main paper)
92
Co(0)-Sub(R) (Reference structure, MAA, Redox mechanism A - Hydride transfer on Cβ)
G298K=-2659.661551
P        1.811443000      0.890533000     -0.113199000
P       -0.995610000      0.319430000      1.024683000
C       -0.022355000      1.688580000      1.869325000
C        1.481236000      1.542639000      1.610671000
H       -0.228578000      1.722700000      2.939562000
H       -0.389021000      2.617701000      1.431515000
H        2.008819000      2.479984000      1.797900000
H        1.902638000      0.781178000      2.273205000
C       -2.715151000      1.071137000      1.140230000
C       -1.326722000     -0.978941000      2.371852000
C        3.695532000      0.738708000     -0.058435000
C        1.801743000      2.365485000     -1.310334000
C        4.198644000      2.132176000     -0.495087000
C        4.185449000     -0.466698000     -0.829874000
H        5.240981000      2.091284000     -0.823933000
H        4.172350000      2.789732000      0.378553000
C        3.286768000      2.711625000     -1.594721000
C        0.902585000      3.472607000     -0.817868000
H        3.428157000      3.791097000     -1.685560000
H        3.554273000      2.283082000     -2.562329000
C        4.100454000     -1.727101000     -0.220449000
C        4.502543000     -2.879299000     -0.886264000
C        4.999689000     -2.797672000     -2.188360000
C        5.094134000     -1.552594000     -2.804932000
C        4.692999000     -0.397375000     -2.130634000
H        3.699005000     -1.800522000      0.784944000
H        4.424641000     -3.841522000     -0.392188000
H        5.311281000     -3.693822000     -2.712820000
H        5.482949000     -1.474295000     -3.814334000
H        4.783263000      0.557703000     -2.631569000
C       -0.459970000      3.446536000     -1.152742000
C       -1.338723000      4.398758000     -0.641378000
C       -0.873893000      5.397780000      0.214677000
C        0.480939000      5.441713000      0.542211000
C        1.360832000      4.489758000      0.028168000
H       -0.828788000      2.652076000     -1.791505000
H       -2.389383000      4.355218000     -0.907339000
H       -1.557676000      6.135679000      0.618651000
H        0.855103000      6.216323000      1.202508000
H        2.408822000      4.537387000      0.301546000
C       -2.698209000     -0.627192000      3.007804000
C       -0.105573000     -1.119445000      3.246986000
H       -3.438472000     -1.334428000      2.626140000
H       -2.684060000     -0.746457000      4.093361000
C       -3.119862000      0.801135000      2.616101000
C       -3.706115000      0.559257000      0.119797000
H       -2.609638000      1.528833000      3.253758000
H       -4.193936000      0.951047000      2.756606000
C        0.966810000     -1.892942000      2.772840000
C        2.162496000     -1.964698000      3.482181000
C        2.311725000     -1.267710000      4.682505000
C        1.248576000     -0.508879000      5.168896000
C        0.050065000     -0.436443000      4.457469000
H        0.853509000     -2.431541000      1.837050000
H        2.979096000     -2.567007000      3.098839000
H        3.243433000     -1.320268000      5.234157000
H        1.350390000      0.032500000      6.102992000
H       -0.761320000      0.167508000      4.847946000
C       -4.615697000      1.452116000     -0.462988000
C       -5.562424000      1.012714000     -1.387153000
C       -5.613880000     -0.333083000     -1.751088000
C       -4.705086000     -1.227836000     -1.189503000
C       -3.764408000     -0.784616000     -0.263061000
H       -4.578546000      2.502190000     -0.191144000
H       -6.254171000      1.722402000     -1.827569000
H       -6.342822000     -0.675265000     -2.477015000
H       -4.705159000     -2.271237000     -1.482990000
H       -3.047737000     -1.494973000      0.121383000
H       -2.597017000      2.145451000      0.985693000
H       -1.418698000     -1.908828000      1.808577000
H        1.342383000      1.940765000     -2.203056000
H        3.942633000      0.575150000      0.993186000
Co       0.244373000     -0.561526000     -0.614327000
C       -1.570456000     -0.466371000     -2.886047000
H       -2.090908000     -2.433507000     -2.954076000
C       -2.628770000     -0.082368000     -3.886338000
H       -2.174979000      0.523021000     -4.673050000
H       -3.128597000     -0.942241000     -4.332996000
H       -3.372650000      0.528757000     -3.370488000
O       -0.855788000      0.403584000     -2.350640000
C       -0.472606000     -2.202226000     -1.593382000
N       -1.433509000     -1.765930000     -2.578667000
C        0.937627000     -1.947975000     -1.823579000
H        1.225913000     -1.624640000     -2.821098000
H        1.646049000     -2.626572000     -1.357461000
C       -0.899235000     -3.221262000     -0.660270000
C       -2.750894000     -4.461985000      0.183025000
H       -2.653986000     -4.073024000      1.199202000
H       -3.801983000     -4.587085000     -0.069323000
H       -2.227816000     -5.417038000      0.116435000
O       -0.192502000     -3.787247000      0.168940000
O       -2.232418000     -3.523753000     -0.773065000

Co(0)-Sub(S) (MAA)
G298K=-2659.660391
P       -1.890715000      0.257442000      0.683441000
P        0.931334000      1.267059000     -0.055671000
C       -0.083585000      2.353792000      1.091854000
C       -1.591810000      2.080930000      0.961754000
H        0.129309000      3.412707000      0.938054000
H        0.257462000      2.088427000      2.096387000
H       -2.123378000      2.436837000      1.846569000
H       -2.002608000      2.601636000      0.096270000
C        2.660451000      1.834717000      0.418066000
C        0.968540000      2.190241000     -1.723833000
C       -3.671696000      0.192250000      0.099384000
C       -2.359488000     -0.363937000      2.397382000
C       -4.487961000      0.594920000      1.349055000
C       -3.954508000     -1.168227000     -0.498177000
H       -5.515979000      0.232650000      1.268889000
H       -4.544343000      1.685438000      1.371047000
C       -3.815350000      0.094072000      2.662430000
C       -1.264201000      0.011422000      3.372432000
H       -3.851353000      0.891982000      3.403552000
H       -4.374270000     -0.740236000      3.092364000
C       -3.603456000     -1.410235000     -1.833454000
C       -3.788314000     -2.661836000     -2.410443000
C       -4.331543000     -3.706310000     -1.659849000
C       -4.687852000     -3.479474000     -0.332789000
C       -4.501606000     -2.221279000      0.242463000
H       -3.156658000     -0.611510000     -2.415040000
H       -3.504873000     -2.824448000     -3.444485000
H       -4.475228000     -4.683966000     -2.105758000
H       -5.112191000     -4.281567000      0.261048000
H       -4.786328000     -2.071357000      1.276456000
C       -0.054320000     -0.699725000      3.315585000
C        1.050595000     -0.303023000      4.061949000
C        0.968244000      0.806879000      4.904340000
C       -0.234230000      1.505109000      4.991604000
C       -1.338411000      1.112627000      4.232095000
H        0.045965000     -1.555122000      2.656880000
H        1.974825000     -0.862559000      3.972938000
H        1.827740000      1.121121000      5.485594000
H       -0.316628000      2.365705000      5.646395000
H       -2.251662000      1.689626000      4.307814000
C        2.254637000      3.060308000     -1.723260000
C       -0.344777000      2.879784000     -2.000443000
H        3.007638000      2.558274000     -2.334946000
H        2.078957000      4.035424000     -2.182111000
C        2.795733000      3.209446000     -0.291931000
C        3.781237000      0.892334000      0.027506000
H        2.216778000      3.956362000      0.258350000
H        3.835874000      3.547059000     -0.290973000
C       -1.388908000      2.144688000     -2.583284000
C       -2.646803000      2.713464000     -2.766949000
C       -2.888249000      4.030897000     -2.374727000
C       -1.853135000      4.776304000     -1.811734000
C       -0.592884000      4.206737000     -1.629660000
H       -1.204136000      1.115246000     -2.868046000
H       -3.441732000      2.126044000     -3.213921000
H       -3.868854000      4.472352000     -2.511188000
H       -2.026232000      5.802868000     -1.508177000
H        0.193650000      4.800818000     -1.178712000
C        4.942035000      0.859910000      0.813349000
C        6.045653000      0.097280000      0.438271000
C        6.009039000     -0.654964000     -0.735641000
C        4.854526000     -0.650573000     -1.513863000
C        3.751973000      0.112229000     -1.134583000
H        4.982101000      1.448922000      1.724202000
H        6.932140000      0.089338000      1.062925000
H        6.865297000     -1.251199000     -1.030100000
H        4.801228000     -1.253638000     -2.413149000
H        2.858436000      0.075595000     -1.744790000
H        2.676438000      1.968397000      1.502477000
H        1.065952000      1.382114000     -2.448112000
H       -2.345317000     -1.449137000      2.268453000
H       -3.779163000      0.947251000     -0.682307000
Co      -0.093090000     -0.722654000     -0.126388000
C        0.750431000     -1.746437000     -2.755010000
H        1.902246000     -3.302957000     -2.125597000
C        1.168389000     -1.932827000     -4.191679000
H        1.609380000     -0.999500000     -4.547926000
H        1.883045000     -2.745252000     -4.328078000
H        0.281795000     -2.133282000     -4.797223000
O       -0.010470000     -0.813504000     -2.428435000
C        0.851514000     -2.514268000     -0.454790000
N        1.227375000     -2.606208000     -1.844824000
C       -0.552411000     -2.635688000     -0.106469000
H       -0.773539000     -3.039911000      0.879543000
H       -1.239034000     -2.960388000     -0.883986000
C        1.886629000     -2.804832000      0.518428000
C        4.211648000     -3.144364000      0.857887000
H        4.037602000     -3.984307000      1.532387000
H        5.083628000     -3.326663000      0.234835000
H        4.361809000     -2.232389000      1.438582000
O        1.722931000     -2.909983000      1.730170000
O        3.112795000     -2.980168000     -0.051393000
 
94
TS-H2-attack(S) (Reaction pathway that leads to (S)-product)
G298K=-2660.822121
Img. Freq.=-148.1638 cm-1
P        1.298904000     -0.653989000      0.391515000
P       -1.583576000     -0.817079000     -0.837229000
C       -0.796769000     -2.418616000     -0.274765000
C        0.732657000     -2.303896000     -0.302255000
H       -1.132903000     -3.277009000     -0.858684000
H       -1.145318000     -2.558599000      0.751960000
H        1.195486000     -3.136765000      0.228547000
H        1.087776000     -2.329291000     -1.333064000
C       -3.400654000     -1.185541000     -0.524017000
C       -1.752417000     -0.961393000     -2.731252000
C        3.034179000     -0.579252000     -0.348020000
C        1.911531000     -1.038051000      2.168743000
C        3.924858000     -1.306158000      0.694291000
C        3.561074000      0.801871000     -0.671059000
H        4.980673000     -1.070356000      0.536609000
H        3.810090000     -2.386006000      0.565021000
C        3.448466000     -0.880459000      2.089256000
C        1.407391000     -2.361218000      2.711395000
H        3.948087000     -1.443393000      2.881402000
H        3.704536000      0.170793000      2.244411000
C        4.420392000      0.953881000     -1.768299000
C        5.020875000      2.179555000     -2.048709000
C        4.773913000      3.281038000     -1.229153000
C        3.907358000      3.147706000     -0.145653000
C        3.298549000      1.922965000      0.123644000
H        4.625288000      0.098253000     -2.404040000
H        5.680726000      2.273160000     -2.904337000
H        5.241498000      4.236259000     -1.440687000
H        3.669441000      3.996863000      0.481818000
H        2.588984000      1.859041000      0.939454000
C        0.095926000     -2.446823000      3.204383000
C       -0.412555000     -3.649346000      3.689237000
C        0.376351000     -4.799904000      3.691736000
C        1.680269000     -4.729267000      3.206878000
C        2.189500000     -3.523714000      2.722816000
H       -0.527440000     -1.560690000      3.181820000
H       -1.429674000     -3.687333000      4.064632000
H       -0.018881000     -5.736874000      4.067729000
H        2.308128000     -5.613599000      3.203614000
H        3.207542000     -3.503631000      2.355119000
C       -3.158465000     -1.562938000     -3.020763000
C       -0.560603000     -1.660796000     -3.341079000
H       -3.781708000     -0.789187000     -3.471754000
H       -3.098295000     -2.365973000     -3.757280000
C       -3.817594000     -2.072688000     -1.722963000
C       -4.225450000      0.062111000     -0.301979000
H       -3.484540000     -3.094750000     -1.521461000
H       -4.905953000     -2.107308000     -1.820410000
C        0.573273000     -0.916071000     -3.695417000
C        1.736056000     -1.539204000     -4.142238000
C        1.784739000     -2.927922000     -4.259645000
C        0.653715000     -3.679855000     -3.942665000
C       -0.506035000     -3.052717000     -3.490634000
H        0.547234000      0.163696000     -3.610428000
H        2.602478000     -0.938828000     -4.396219000
H        2.689091000     -3.417521000     -4.601990000
H        0.674635000     -4.759443000     -4.041029000
H       -1.367407000     -3.659615000     -3.237576000
C       -4.820487000      0.275205000      0.947204000
C       -5.563047000      1.425665000      1.208534000
C       -5.727651000      2.391566000      0.217574000
C       -5.141050000      2.193703000     -1.031949000
C       -4.397785000      1.044348000     -1.287062000
H       -4.693137000     -0.466628000      1.728636000
H       -6.010777000      1.566122000      2.186223000
H       -6.302411000      3.288917000      0.416633000
H       -5.253096000      2.941512000     -1.809220000
H       -3.929829000      0.933910000     -2.256305000
H       -3.435619000     -1.776040000      0.393824000
H       -1.730295000      0.078381000     -3.064071000
H        1.484453000     -0.242581000      2.779104000
H        3.002335000     -1.154537000     -1.275124000
Co      -0.414487000      0.810763000      0.099695000
H        0.548717000      1.285291000     -1.812193000
H        0.389885000      2.008061000     -1.676743000
C       -1.644124000      2.349649000      0.225360000
H       -2.557872000      2.146959000      0.777063000
C       -0.460104000      2.693112000      0.996659000
C        0.478677000      3.725977000      0.607455000
O        1.294415000      4.259563000      1.355663000
N       -0.497932000      2.526636000      2.431047000
C       -0.919641000      1.319830000      4.510902000
H       -1.951762000      1.124410000      4.810997000
H       -0.310331000      0.484211000      4.861552000
C       -0.848625000      1.370547000      3.004587000
O       -1.105846000      0.361603000      2.318195000
H       -1.806769000      2.909239000     -0.690299000
O        0.348710000      4.099079000     -0.697385000
C        1.177112000      5.180956000     -1.151328000
H        2.212150000      4.856625000     -1.260689000
H        0.773672000      5.469977000     -2.120218000
H        1.132683000      6.021491000     -0.457219000
H       -0.580771000      2.240414000      4.987430000
H       -0.205107000      3.306260000      3.003752000

94
Co(0)-Sub-H2(S)
G298K=-2660.822950
P        1.241043000     -0.714037000      0.476789000
P       -1.556235000     -0.760675000     -0.928858000
C       -0.889012000     -2.390010000     -0.290726000
C        0.640495000     -2.355339000     -0.209454000
H       -1.230443000     -3.237434000     -0.887845000
H       -1.315283000     -2.496062000      0.710269000
H        1.021591000     -3.190901000      0.379442000
H        1.067751000     -2.431766000     -1.210068000
C       -3.401608000     -1.043793000     -0.680753000
C       -1.639121000     -0.937247000     -2.821026000
C        3.033646000     -0.763518000     -0.113494000
C        1.674898000     -1.059053000      2.313015000
C        3.797624000     -1.475279000      1.034739000
C        3.648679000      0.569546000     -0.476595000
H        4.871778000     -1.284011000      0.964966000
H        3.653645000     -2.554902000      0.934965000
C        3.219105000     -0.981899000      2.367856000
C        1.049471000     -2.329941000      2.852094000
H        3.615625000     -1.545069000      3.216271000
H        3.515958000      0.058472000      2.520580000
C        4.519476000      0.633908000     -1.573446000
C        5.190694000      1.812373000     -1.893609000
C        5.003928000      2.954885000     -1.115784000
C        4.126265000      2.910221000     -0.033849000
C        3.447094000      1.733183000      0.275410000
H        4.677392000     -0.253920000     -2.177476000
H        5.858374000      1.837046000     -2.747897000
H        5.525887000      3.873753000     -1.358657000
H        3.933401000      3.794371000      0.560044000
H        2.735401000      1.743172000      1.090999000
C       -0.303978000     -2.322060000      3.224666000
C       -0.925732000     -3.474932000      3.697329000
C       -0.210212000     -4.667169000      3.810658000
C        1.134776000     -4.688379000      3.448538000
C        1.757036000     -3.532713000      2.974617000
H       -0.869374000     -1.403549000      3.116677000
H       -1.973457000     -3.441470000      3.976690000
H       -0.693394000     -5.565651000      4.177699000
H        1.706416000     -5.606176000      3.532926000
H        2.803701000     -3.583061000      2.702563000
C       -3.062399000     -1.451238000     -3.175096000
C       -0.455085000     -1.720317000     -3.337443000
H       -3.602541000     -0.646138000     -3.675942000
H       -3.019143000     -2.272128000     -3.893255000
C       -3.824618000     -1.890990000     -1.905871000
C       -4.161504000      0.236876000     -0.428712000
H       -3.587026000     -2.936329000     -1.689056000
H       -4.905899000     -1.837848000     -2.059174000
C        0.754331000     -1.056193000     -3.589651000
C        1.902088000     -1.758829000     -3.947665000
C        1.862685000     -3.147449000     -4.072735000
C        0.661393000     -3.819034000     -3.848765000
C       -0.484629000     -3.112601000     -3.486489000
H        0.801006000      0.020730000     -3.483948000
H        2.826605000     -1.220696000     -4.124914000
H        2.754867000     -3.698433000     -4.347119000
H        0.615330000     -4.897573000     -3.950501000
H       -1.403059000     -3.658330000     -3.304218000
C       -4.465037000      0.595294000      0.891243000
C       -5.131334000      1.782753000      1.181281000
C       -5.508454000      2.643984000      0.150945000
C       -5.212879000      2.300665000     -1.167072000
C       -4.547095000      1.109497000     -1.453053000
H       -4.148750000     -0.052551000      1.700713000
H       -5.351497000      2.037788000      2.212182000
H       -6.025493000      3.570743000      0.372558000
H       -5.498460000      2.962043000     -1.977734000
H       -4.321935000      0.872069000     -2.484589000
H       -3.481493000     -1.652628000      0.222110000
H       -1.535860000      0.091097000     -3.171835000
H        1.237259000     -0.218502000      2.851461000
H        3.046820000     -1.390151000     -1.007010000
Co      -0.322792000      0.845254000     -0.035677000
H        0.930788000      1.476574000     -1.367179000
H        0.279370000      1.467505000     -1.772285000
C       -1.479899000      2.461721000     -0.052588000
H       -2.444247000      2.309738000      0.418943000
C       -0.357662000      2.759710000      0.814213000
C        0.682890000      3.713853000      0.484220000
O        1.474036000      4.201258000      1.289865000
N       -0.533085000      2.636788000      2.242230000
C       -1.234132000      1.538488000      4.306508000
H       -2.303970000      1.448696000      4.509823000
H       -0.741614000      0.664135000      4.736806000
C       -1.019919000      1.527744000      2.812410000
O       -1.291667000      0.518171000      2.135588000
H       -1.526122000      3.001572000     -0.992400000
O        0.681602000      4.072327000     -0.829070000
C        1.603430000      5.099590000     -1.223017000
H        2.622703000      4.714512000     -1.254006000
H        1.292036000      5.403421000     -2.221057000
H        1.558519000      5.948155000     -0.538286000
H       -0.857639000      2.441320000      4.789070000
H       -0.226604000      3.407786000      2.819252000

94
TS Hydride transfer on Cβ(S)
G298K=-2660.800183
Img. Freq.=-1219.6636 cm-1
P       -1.666990000      0.726889000      0.589839000
P        1.460596000      0.859350000      0.041426000
C        0.748195000      1.897071000      1.429271000
C       -0.735733000      2.225662000      1.211297000
H        1.323572000      2.811847000      1.571119000
H        0.866382000      1.297143000      2.332063000
H       -1.176489000      2.624824000      2.127626000
H       -0.840906000      2.984230000      0.430671000
C        2.958746000      0.147765000      0.966218000
C        2.529773000      2.028507000     -1.017670000
C       -3.355668000      1.474015000      0.226230000
C       -2.290469000     -0.103880000      2.174351000
C       -3.995476000      1.721910000      1.612285000
C       -4.123084000      0.588900000     -0.729807000
H       -5.083977000      1.783620000      1.528525000
H       -3.652827000      2.696722000      1.967734000
C       -3.577146000      0.632978000      2.634555000
C       -1.159990000     -0.279896000      3.160797000
H       -3.448648000      1.087831000      3.616697000
H       -4.373765000     -0.105109000      2.753815000
C       -4.115891000      0.887359000     -2.099039000
C       -4.756363000      0.062852000     -3.020453000
C       -5.422198000     -1.084542000     -2.589281000
C       -5.446146000     -1.388971000     -1.229406000
C       -4.804633000     -0.560388000     -0.310585000
H       -3.591215000      1.771589000     -2.445249000
H       -4.733899000      0.315355000     -4.074816000
H       -5.919144000     -1.730679000     -3.303890000
H       -5.960716000     -2.277193000     -0.879772000
H       -4.832728000     -0.823921000      0.738619000
C       -0.243410000     -1.325543000      2.965638000
C        0.886648000     -1.454697000      3.768318000
C        1.124773000     -0.542990000      4.797010000
C        0.213399000      0.488824000      5.015840000
C       -0.915397000      0.618207000      4.207130000
H       -0.404761000     -2.033679000      2.162359000
H        1.585063000     -2.262823000      3.581814000
H        2.006549000     -0.637557000      5.420157000
H        0.383775000      1.203350000      5.813530000
H       -1.592666000      1.444293000      4.385490000
C        3.978336000      1.918722000     -0.471601000
C        1.932250000      3.409633000     -1.107608000
H        4.541804000      1.260016000     -1.135826000
H        4.485416000      2.885836000     -0.485093000
C        3.957287000      1.319645000      0.945754000
C        3.466551000     -1.186347000      0.449647000
H        3.621485000      2.075698000      1.660818000
H        4.954554000      1.012208000      1.271471000
C        0.993296000      3.695113000     -2.109480000
C        0.374340000      4.941189000     -2.183931000
C        0.686950000      5.936551000     -1.258560000
C        1.630935000      5.673823000     -0.266306000
C        2.246221000      4.425120000     -0.193569000
H        0.745418000      2.926626000     -2.831616000
H       -0.348571000      5.135551000     -2.968746000
H        0.208024000      6.907517000     -1.314893000
H        1.890686000      6.441818000      0.453944000
H        2.978585000      4.245291000      0.585177000
C        2.624894000     -2.303946000      0.530775000
C        3.066916000     -3.570880000      0.165726000
C        4.369743000     -3.754384000     -0.296682000
C        5.214324000     -2.651757000     -0.401481000
C        4.766210000     -1.381258000     -0.034657000
H        1.603126000     -2.182052000      0.863798000
H        2.375708000     -4.402755000      0.231624000
H        4.717108000     -4.740386000     -0.584237000
H        6.226825000     -2.774229000     -0.770484000
H        5.452674000     -0.548425000     -0.117179000
H        2.602491000     -0.026830000      1.984464000
H        2.470883000      1.563234000     -2.001549000
H       -2.570064000     -1.090355000      1.810488000
H       -3.170038000      2.427853000     -0.272794000
Co      -0.218212000     -0.080249000     -1.099587000
H       -1.124706000      0.241966000     -2.261853000
H       -0.531034000      1.204417000     -1.885832000
C        1.647508000     -1.906690000     -2.674647000
H        0.948294000     -3.636557000     -1.857056000
C        2.843694000     -2.601181000     -3.274780000
H        3.738616000     -2.228269000     -2.773514000
H        2.809039000     -3.685713000     -3.171526000
H        2.910104000     -2.340442000     -4.332992000
O        1.515907000     -0.673188000     -2.750059000
C       -0.438819000     -2.119732000     -1.422472000
N        0.730766000     -2.671028000     -2.058568000
C       -1.348219000     -1.326306000     -2.239610000
H       -2.398308000     -1.372099000     -1.979343000
H       -1.165468000     -1.378104000     -3.310546000
C       -0.902442000     -2.950479000     -0.325986000
C       -2.744285000     -3.589967000      1.028150000
H       -2.224096000     -3.515425000      1.985090000
H       -3.780758000     -3.278431000      1.140238000
H       -2.695336000     -4.621491000      0.676204000
O       -0.242402000     -3.839123000      0.206526000
O       -2.181942000     -2.693443000      0.056888000

94
Chelate(S)
G298K=-2660.842999
C        3.395874000     -0.860335000     -1.745614000
C        3.719663000      0.428800000     -1.307050000
C        5.051896000      0.694219000     -0.961946000
C        6.030697000     -0.292253000     -1.059581000
C        5.693809000     -1.570171000     -1.507155000
C        4.371747000     -1.850612000     -1.844979000
C        2.705412000      1.552915000     -1.226416000
C        2.599730000      2.364203000     -2.544146000
C        1.713665000      1.570098000     -3.516830000
C        0.474871000      1.011051000     -2.765295000
C       -0.850261000      1.691306000     -3.007672000
C       -2.031404000      0.940625000     -2.915083000
C       -3.275510000      1.542334000     -3.087483000
C       -3.366475000      2.910123000     -3.345678000
C       -2.199345000      3.667608000     -3.436664000
C       -0.953696000      3.062784000     -3.272243000
P        0.948094000      0.986508000     -0.923693000
C        0.190547000      2.491219000     -0.132855000
C       -1.217345000      2.174028000      0.389026000
P       -1.278377000      0.522447000      1.265916000
C       -3.150444000      0.390909000      1.586328000
C       -3.268043000      0.196175000      3.112213000
C       -2.269811000      1.161016000      3.759542000
C       -0.902132000      0.923215000      3.091801000
C        0.157754000      1.981557000      3.268279000
C        1.508732000      1.605126000      3.300984000
C        2.522271000      2.557490000      3.361434000
C        2.207585000      3.916309000      3.401356000
C        0.869487000      4.305539000      3.395582000
C       -0.143135000      3.348696000      3.332227000
Co       0.383484000     -0.834948000      0.207391000
O       -0.685608000     -1.720909000     -1.276196000
C       -1.003707000     -2.899589000     -0.974241000
N       -0.643333000     -3.418098000      0.194764000
C       -1.790897000     -3.727741000     -1.949089000
C        0.284786000     -2.696389000      1.077304000
C       -0.183053000     -2.743008000      2.524269000
C        1.656581000     -3.197780000      0.833403000
O        2.054785000     -3.714201000     -0.203093000
C       -3.862810000     -0.619102000      0.723661000
C       -3.722198000     -1.998872000      0.923804000
C       -4.389288000     -2.912267000      0.112875000
C       -5.207897000     -2.466919000     -0.925486000
C       -5.350413000     -1.097829000     -1.142402000
C       -4.686090000     -0.186444000     -0.322319000
H       -1.152305000     -2.254571000      2.623178000
H        0.170823000      3.340620000     -0.817786000
H        0.852733000      2.743291000      0.698564000
H       -1.584824000      2.977063000      1.031924000
H       -1.914528000      2.077673000     -0.447462000
H       -3.022094000     -0.833575000      3.389938000
H       -4.293436000      0.381751000      3.443918000
H       -2.612014000      2.185910000      3.590841000
H       -2.201557000      1.017986000      4.841904000
H       -3.073088000     -2.368080000      1.706916000
H       -4.260099000     -3.974951000      0.285106000
H       -5.723850000     -3.179064000     -1.559367000
H       -5.982505000     -0.737041000     -1.946473000
H       -4.803338000      0.877096000     -0.499150000
H        1.761913000      0.553635000      3.247522000
H        3.558522000      2.237810000      3.373876000
H        2.994663000      4.660576000      3.444192000
H        0.609177000      5.357441000      3.437814000
H       -1.173645000      3.681361000      3.323829000
H        2.288484000      0.727155000     -3.908295000
H        1.418765000      2.177437000     -4.375152000
H        2.147155000      3.336154000     -2.325565000
H        3.589790000      2.556666000     -2.966165000
H       -1.963711000     -0.116111000     -2.680377000
H       -4.173841000      0.941480000     -3.012672000
H       -4.334895000      3.379848000     -3.475585000
H       -2.256092000      4.731827000     -3.637469000
H       -0.058717000      3.669629000     -3.348840000
H        5.321737000      1.685298000     -0.611113000
H        7.054066000     -0.064720000     -0.781978000
H        6.451715000     -2.342228000     -1.577643000
H        4.086249000     -2.846715000     -2.159884000
H        2.368335000     -1.116052000     -1.977287000
H        2.984134000      2.211767000     -0.400772000
H        0.345712000     -0.047124000     -2.997310000
H       -0.500480000     -0.020780000      3.466611000
H       -3.552079000      1.381483000      1.351858000
H        0.523897000     -2.216285000      3.161866000
H       -2.668791000     -3.161659000     -2.261142000
H       -1.169463000     -3.907389000     -2.829714000
H        1.388885000     -0.379655000      1.209416000
H       -0.283084000     -3.771495000      2.903625000
H       -0.858254000     -4.392022000      0.374976000
H       -2.107555000     -4.684378000     -1.534248000
O        2.493213000     -2.996702000      1.888183000
C        3.886576000     -3.246958000      1.641567000
H        4.391653000     -3.049166000      2.585352000
H        4.050968000     -4.282075000      1.336001000
H        4.262868000     -2.581824000      0.862248000

94
TS Proton transfer on Cα(S)
G298K=-2660.805548
Img. Freq.=-797.9768 cm-1
P        1.523135000      1.245222000      0.172463000
P       -1.328361000      0.144421000      0.959586000
C       -0.578171000      1.436586000      2.075817000
C        0.950322000      1.449119000      1.944954000
H       -0.867520000      1.284030000      3.115735000
H       -1.000878000      2.389914000      1.753373000
H        1.370382000      2.358883000      2.381630000
H        1.376703000      0.598966000      2.485488000
C       -3.142084000      0.655875000      0.952635000
C       -1.675492000     -1.347756000      2.077895000
C        3.411231000      1.202919000      0.446246000
C        1.576462000      3.029100000     -0.464988000
C        3.947771000      2.532638000     -0.129573000
C        4.060018000     -0.076688000     -0.026465000
H        4.129750000      2.441707000     -1.203622000
H        4.901586000      2.792449000      0.336876000
C        2.880158000      3.612883000      0.093142000
C        0.267503000      3.732503000     -0.228434000
H        2.790080000      3.830440000      1.161977000
H        3.141858000      4.550571000     -0.405829000
C        4.080774000     -1.183626000      0.834655000
C        4.650934000     -2.391863000      0.444010000
C        5.223594000     -2.519170000     -0.821656000
C        5.203112000     -1.430241000     -1.690687000
C        4.620866000     -0.224587000     -1.299835000
H        3.638717000     -1.097700000      1.821595000
H        4.651831000     -3.232414000      1.129333000
H        5.672851000     -3.456777000     -1.128399000
H        5.633471000     -1.518611000     -2.682127000
H        4.604747000      0.598813000     -2.002279000
C       -0.846599000      3.342433000     -0.990615000
C       -2.106210000      3.875994000     -0.739061000
C       -2.278216000      4.820635000      0.275318000
C       -1.175830000      5.232033000      1.021576000
C        0.087982000      4.693433000      0.770872000
H       -0.720054000      2.584988000     -1.758439000
H       -2.955839000      3.546886000     -1.327159000
H       -3.260248000      5.232523000      0.477635000
H       -1.296568000      5.971092000      1.805867000
H        0.929462000      5.018989000      1.370276000
C       -3.066818000     -1.112232000      2.734194000
C       -0.495273000     -1.627512000      2.977309000
H       -3.749655000     -1.876573000      2.357732000
H       -3.027519000     -1.239344000      3.817117000
C       -3.606997000      0.290223000      2.373065000
C       -3.896052000      0.012311000     -0.201623000
H       -3.203340000      1.032144000      3.066716000
H       -4.693982000      0.339479000      2.478688000
C        0.557653000     -2.418282000      2.491587000
C        1.706669000     -2.623664000      3.251403000
C        1.830136000     -2.044292000      4.514413000
C        0.784529000     -1.269406000      5.014681000
C       -0.366725000     -1.066061000      4.254480000
H        0.465506000     -2.864156000      1.508497000
H        2.507289000     -3.238302000      2.854920000
H        2.726002000     -2.201224000      5.104475000
H        0.862867000     -0.820414000      5.998741000
H       -1.165714000     -0.458975000      4.664273000
C       -3.452744000      0.228514000     -1.517033000
C       -4.134309000     -0.308671000     -2.604841000
C       -5.283019000     -1.075860000     -2.406968000
C       -5.733283000     -1.302017000     -1.109616000
C       -5.044906000     -0.765764000     -0.018951000
H       -2.549416000      0.798898000     -1.690860000
H       -3.764562000     -0.128793000     -3.608232000
H       -5.813863000     -1.497351000     -3.252956000
H       -6.620819000     -1.900999000     -0.938041000
H       -5.422652000     -0.958934000      0.976670000
H       -3.156221000      1.739065000      0.804513000
H       -1.745460000     -2.172843000      1.368063000
H        1.704322000      2.916529000     -1.545025000
H        3.522253000      1.245545000      1.533440000
Co       0.008337000     -0.140135000     -0.782686000
C       -1.367903000     -3.277249000     -1.295432000
C       -2.833248000     -3.574188000     -1.524402000
H       -3.422590000     -2.894348000     -0.902845000
H       -3.141716000     -3.428791000     -2.559958000
H       -3.042569000     -4.597427000     -1.214761000
O       -0.737108000     -3.789776000     -0.373005000
C        0.492317000     -1.785491000     -1.979700000
N       -0.813690000     -2.380217000     -2.159254000
C        1.671350000     -2.732805000     -2.031141000
H        2.581934000     -2.200433000     -1.767525000
H        1.781473000     -3.138563000     -3.042194000
C        0.586419000     -0.522637000     -2.704823000
C        1.941155000      1.021349000     -3.891553000
H        1.781272000      1.813827000     -3.159604000
H        2.964234000      1.061702000     -4.260874000
H        1.237093000      1.152228000     -4.715522000
O       -0.438083000      0.213834000     -2.917946000
O        1.796082000     -0.267788000     -3.288378000
H        1.521943000     -3.553781000     -1.332602000
H        0.464872000     -1.550211000     -0.445291000
H       -1.441794000     -1.853258000     -2.753424000

94
Co...Prod(S)
G298K=-2660.834151 
P       -1.055498000     -0.164771000      1.312817000
P        1.468294000      1.072922000     -0.006433000
C        1.022378000      1.703405000      1.696277000
C       -0.462305000      1.466021000      2.011319000
H        1.274794000      2.758089000      1.814584000
H        1.650578000      1.132219000      2.382666000
H       -0.643796000      1.512085000      3.088713000
H       -1.077291000      2.234586000      1.538317000
C        3.344204000      1.300022000      0.012364000
C        1.185623000      2.543043000     -1.185102000
C       -2.917122000     -0.069591000      1.686227000
C       -0.735329000     -1.394372000      2.720444000
C       -3.180535000     -1.198770000      2.712961000
C       -3.828176000     -0.104610000      0.485027000
H       -3.308392000     -2.148949000      2.186505000
H       -4.105208000     -1.002756000      3.263086000
C       -1.962116000     -1.289626000      3.637067000
C        0.638049000     -1.226554000      3.316039000
H       -1.913461000     -0.391263000      4.260939000
H       -2.024874000     -2.148584000      4.312402000
C       -4.661121000      0.983077000      0.198479000
C       -5.556352000      0.942153000     -0.871251000
C       -5.636382000     -0.196689000     -1.670277000
C       -4.797202000     -1.279471000     -1.404456000
C       -3.894854000     -1.233003000     -0.345199000
H       -4.612070000      1.868858000      0.823186000
H       -6.193071000      1.796501000     -1.073483000
H       -6.333531000     -0.235287000     -2.499766000
H       -4.835974000     -2.161121000     -2.035275000
H       -3.218722000     -2.063534000     -0.177091000
C        1.746243000     -1.721933000      2.608172000
C        3.042758000     -1.487165000      3.056641000
C        3.263560000     -0.763695000      4.230424000
C        2.171324000     -0.289662000      4.954300000
C        0.870835000     -0.520141000      4.501605000
H        1.576641000     -2.251748000      1.676203000
H        3.883625000     -1.862449000      2.483201000
H        4.273455000     -0.576493000      4.577716000
H        2.327818000      0.266182000      5.872408000
H        0.039421000     -0.130146000      5.075915000
C        2.566743000      3.227068000     -1.371831000
C        0.036793000      3.408171000     -0.722825000
H        2.980216000      2.900746000     -2.328311000
H        2.469944000      4.313482000     -1.427066000
C        3.521607000      2.809411000     -0.237444000
C        4.028914000      0.360182000     -0.969325000
H        3.265424000      3.346164000      0.680085000
H        4.558133000      3.073196000     -0.464107000
C       -1.274037000      3.044890000     -1.067731000
C       -2.366550000      3.770388000     -0.600521000
C       -2.173636000      4.877152000      0.226948000
C       -0.876044000      5.253217000      0.571656000
C        0.217674000      4.527576000      0.099115000
H       -1.423466000      2.164307000     -1.680514000
H       -3.368843000      3.460809000     -0.873821000
H       -3.022928000      5.440037000      0.597570000
H       -0.711795000      6.112496000      1.212707000
H        1.216545000      4.836717000      0.385601000
C        3.830945000     -1.024297000     -0.840043000
C        4.456997000     -1.923101000     -1.698601000
C        5.294886000     -1.461514000     -2.714831000
C        5.496777000     -0.091449000     -2.858425000
C        4.870716000      0.808676000     -1.993548000
H        3.149182000     -1.399319000     -0.087202000
H        4.280922000     -2.986316000     -1.578363000
H        5.779893000     -2.160883000     -3.386644000
H        6.143527000      0.284569000     -3.643728000
H        5.054098000      1.866878000     -2.128987000
H        3.672571000      1.032921000      1.020953000
H        0.879141000      2.060921000     -2.113734000
H       -0.777143000     -2.350409000      2.194438000
H       -3.054148000      0.888866000      2.194954000
Co       0.216224000     -0.738523000     -0.455200000
H       -1.020909000     -3.828852000     -2.418208000
H        1.399478000     -3.421041000     -2.878508000
C        0.641158000     -2.717314000     -3.220760000
H        1.064584000     -1.713740000     -3.161941000
C       -0.604107000     -2.820928000     -2.335028000
C       -0.295069000     -2.542599000     -0.842558000
O        0.968585000     -2.591135000     -0.471799000
N       -1.667964000     -1.932401000     -2.844286000
C       -2.653184000      0.173399000     -3.589951000
H       -3.223488000      0.768489000     -2.874534000
H       -2.151622000      0.855959000     -4.278520000
C       -1.597955000     -0.595486000     -2.835415000
O       -0.703945000      0.035944000     -2.236066000
H       -2.415134000     -2.356185000     -3.371277000
H       -3.342395000     -0.462302000     -4.144970000
O       -1.250179000     -3.208484000     -0.005438000
C       -0.880165000     -4.539689000      0.350445000
H       -1.692134000     -4.943925000      0.956812000
H       -0.748378000     -5.177743000     -0.534060000
H        0.047529000     -4.549097000      0.930563000
H        0.385648000     -2.936030000     -4.260641000

94
TS-H2-attack(R)(Reaction pathway that leads to (R)-product)
G298K=-2660.825292
Img. Freq.=-96.6964 cm-1
P        1.773132000     -0.735862000      0.484318000
P       -1.029131000     -0.608125000     -0.875820000
C       -0.125701000     -2.257048000     -0.898587000
C        1.391461000     -2.057059000     -0.784944000
H       -0.373425000     -2.839603000     -1.785587000
H       -0.493492000     -2.806431000     -0.031075000
H        1.899070000     -2.999133000     -0.569103000
H        1.790265000     -1.666088000     -1.726235000
C       -2.766598000     -1.229286000     -0.492658000
C       -1.427298000     -0.226623000     -2.712989000
C        3.651389000     -0.569404000      0.316475000
C        1.827111000     -1.578247000      2.189106000
C        4.223218000     -1.574080000      1.340744000
C        4.085532000      0.875893000      0.431230000
H        5.254036000     -1.322177000      1.605634000
H        4.252365000     -2.559540000      0.867232000
C        3.324080000     -1.634335000      2.590231000
C        1.061827000     -2.879439000      2.225448000
H        3.536294000     -2.530620000      3.178148000
H        3.533810000     -0.782665000      3.239508000
C        4.040422000      1.683250000     -0.713625000
C        4.365147000      3.034678000     -0.658930000
C        4.754094000      3.612330000      0.550201000
C        4.821396000      2.818786000      1.692974000
C        4.490240000      1.464927000      1.633552000
H        3.734781000      1.245536000     -1.658022000
H        4.315150000      3.636922000     -1.559422000
H        5.006459000      4.665507000      0.598428000
H        5.129742000      3.252388000      2.638013000
H        4.549909000      0.874178000      2.538163000
C       -0.299997000     -2.863195000      2.563074000
C       -1.052406000     -4.035497000      2.554200000
C       -0.459329000     -5.250079000      2.207636000
C        0.895072000     -5.279499000      1.877953000
C        1.647928000     -4.105536000      1.888276000
H       -0.766919000     -1.913299000      2.797239000
H       -2.105064000     -3.998681000      2.813446000
H       -1.044136000     -6.162926000      2.197126000
H        1.368702000     -6.217567000      1.610005000
H        2.698683000     -4.150850000      1.625858000
C       -2.911217000     -0.640638000     -2.906081000
C       -0.431204000     -0.833170000     -3.674023000
H       -3.538946000      0.239630000     -2.745731000
H       -3.097401000     -0.981593000     -3.927080000
C       -3.290899000     -1.708728000     -1.871412000
C       -3.710902000     -0.238808000      0.157322000
H       -2.824883000     -2.667190000     -2.118145000
H       -4.371529000     -1.873168000     -1.842272000
C        0.718563000     -0.115141000     -4.032617000
C        1.684184000     -0.667174000     -4.871318000
C        1.517917000     -1.954347000     -5.380939000
C        0.370170000     -2.673615000     -5.051604000
C       -0.592394000     -2.118540000     -4.209652000
H        0.855836000      0.889131000     -3.652289000
H        2.563576000     -0.087822000     -5.130421000
H        2.267585000     -2.387394000     -6.033232000
H        0.220882000     -3.671205000     -5.449616000
H       -1.475652000     -2.699373000     -3.971999000
C       -4.781534000     -0.735102000      0.916457000
C       -5.721991000      0.123215000      1.480431000
C       -5.604648000      1.503013000      1.301469000
C       -4.538538000      2.008182000      0.562068000
C       -3.604219000      1.143800000     -0.008311000
H       -4.876076000     -1.806439000      1.064132000
H       -6.539091000     -0.282868000      2.066684000
H       -6.328829000      2.174978000      1.748436000
H       -4.399705000      3.074938000      0.437548000
H       -2.761231000      1.567501000     -0.538941000
H       -2.653516000     -2.081833000      0.180592000
H       -1.340892000      0.858760000     -2.782967000
H        1.297951000     -0.868783000      2.823976000
H        3.888853000     -0.905640000     -0.695526000
Co       0.225433000      0.825375000      0.325584000
H        0.908639000      2.024178000     -1.525926000
H        1.299739000      1.382830000     -1.532092000
C        0.941000000      2.403736000      1.272819000
H        1.187084000      2.263464000      2.323153000
C       -0.449901000      2.686627000      0.968546000
C       -0.914647000      3.589836000     -0.059335000
O       -2.070867000      3.989701000     -0.188130000
N       -1.433956000      2.492316000      2.006444000
C       -2.734758000      1.176620000      3.597609000
H       -3.516574000      0.548309000      3.164738000
H       -2.351247000      0.679705000      4.490188000
C       -1.626015000      1.297752000      2.585383000
O       -0.925903000      0.313024000      2.282541000
H        1.700942000      2.937034000      0.711001000
O        0.072366000      3.997529000     -0.914557000
C       -0.359848000      4.762741000     -2.048775000
H       -0.863238000      5.678845000     -1.735681000
H        0.545917000      5.001379000     -2.603089000
H       -1.039089000      4.178126000     -2.674069000
H       -3.167795000      2.137992000      3.875111000
H       -2.131576000      3.213189000      2.127574000

94
Co(0)-Sub-H2(R)
G298K=-2660.825900
P       -1.765786000     -0.403946000     -0.558163000
P        0.855861000     -0.528953000      1.147416000
C       -0.382749000     -1.934202000      1.310270000
C       -1.807428000     -1.495553000      0.954096000
H       -0.350607000     -2.391168000      2.300766000
H       -0.038989000     -2.680401000      0.590067000
H       -2.465557000     -2.356205000      0.813971000
H       -2.222221000     -0.875985000      1.753103000
C        2.420826000     -1.540132000      1.440306000
C        0.930552000      0.331597000      2.847469000
C       -3.496019000      0.374287000     -0.596802000
C       -2.014105000     -1.485035000     -2.098134000
C       -4.229167000     -0.287890000     -1.790238000
C       -3.396305000      1.881946000     -0.607346000
H       -4.922065000      0.415369000     -2.259088000
H       -4.833688000     -1.110553000     -1.403142000
C       -3.212679000     -0.825319000     -2.815800000
C       -2.096702000     -2.963697000     -1.808981000
H       -3.684498000     -1.525334000     -3.510848000
H       -2.830035000      0.004198000     -3.416553000
C       -3.442544000      2.578565000      0.606486000
C       -3.273093000      3.960676000      0.652584000
C       -3.061233000      4.677656000     -0.524334000
C       -3.029148000      3.998030000     -1.742070000
C       -3.194374000      2.615148000     -1.782152000
H       -3.600982000      2.025909000      1.525188000
H       -3.307948000      4.475263000      1.606608000
H       -2.926813000      5.752909000     -0.494392000
H       -2.866903000      4.544768000     -2.664383000
H       -3.145554000      2.106000000     -2.736535000
C       -0.901863000     -3.696805000     -1.731028000
C       -0.913259000     -5.057218000     -1.433553000
C       -2.121621000     -5.718144000     -1.209611000
C       -3.315249000     -5.003354000     -1.291553000
C       -3.302548000     -3.639858000     -1.587063000
H        0.037656000     -3.179705000     -1.897721000
H        0.022804000     -5.602533000     -1.378665000
H       -2.132780000     -6.777177000     -0.977948000
H       -4.261826000     -5.505954000     -1.125331000
H       -4.244000000     -3.108787000     -1.647044000
C        2.186533000     -0.241013000      3.555387000
C       -0.376614000      0.248385000      3.596449000
H        3.029152000      0.425816000      3.352622000
H        2.054180000     -0.268436000      4.639595000
C        2.511292000     -1.628927000      2.987002000
C        3.707573000     -1.033404000      0.817397000
H        1.790334000     -2.368138000      3.347471000
H        3.502029000     -1.969104000      3.300121000
C       -1.349750000      1.238970000      3.403113000
C       -2.584530000      1.169157000      4.044092000
C       -2.877854000      0.100051000      4.890001000
C       -1.917600000     -0.889251000      5.096060000
C       -0.679855000     -0.812639000      4.459379000
H       -1.138589000      2.067827000      2.736995000
H       -3.316595000      1.953736000      3.888315000
H       -3.838840000      0.043127000      5.388120000
H       -2.129154000     -1.722923000      5.756396000
H        0.052726000     -1.589760000      4.641458000
C        4.776857000     -1.935498000      0.694521000
C        5.996416000     -1.537782000      0.155578000
C        6.171322000     -0.221706000     -0.277807000
C        5.117126000      0.680106000     -0.167825000
C        3.897192000      0.278015000      0.379522000
H        4.644392000     -2.962399000      1.020843000
H        6.805317000     -2.254485000      0.064465000
H        7.116537000      0.090391000     -0.708006000
H        5.212038000      1.696380000     -0.528024000
H        3.076040000      0.983586000      0.403981000
H        2.225125000     -2.533033000      1.028591000
H        1.103477000      1.379802000      2.598887000
H       -1.101861000     -1.310495000     -2.667312000
H       -3.979982000      0.078827000      0.335830000
Co       0.160726000      0.670809000     -0.628820000
H       -0.708548000      2.126008000      0.248461000
H        0.031682000      2.256573000      0.414231000
C        0.067858000      1.600443000     -2.377538000
H       -0.495603000      2.525673000     -2.384166000
C        1.444004000      1.666631000     -1.930688000
C        2.057010000      2.872998000     -1.411280000
O        3.264035000      3.038320000     -1.242400000
N        2.423503000      0.758109000     -2.475362000
C        3.466425000     -1.405929000     -2.875194000
H        3.968676000     -1.819412000     -1.996763000
H        3.093288000     -2.234597000     -3.478382000
C        2.301114000     -0.576996000     -2.394775000
O        1.284213000     -1.112340000     -1.917873000
H       -0.139880000      0.942555000     -3.219021000
O        1.160514000      3.859599000     -1.126905000
C        1.695746000      5.030703000     -0.495325000
H        2.452152000      5.505842000     -1.122687000
H        0.848389000      5.698969000     -0.354479000
H        2.140423000      4.781343000      0.471127000
H        4.189650000     -0.831286000     -3.454857000
H        3.332779000      1.149198000     -2.681251000

94
TS Hydride transfer on Cβ(R)
G298K=-2660.786830
Img. Freq.=-596.4008 cm-1
P       -1.755537000      0.306011000      0.528470000
P        1.293759000      1.052116000     -0.145472000
C        0.426600000      1.894351000      1.285964000
C       -1.090698000      1.956980000      1.103011000
H        0.841923000      2.889678000      1.448890000
H        0.664057000      1.293928000      2.164855000
H       -1.570002000      2.298844000      2.021481000
H       -1.344349000      2.660080000      0.306796000
C        2.927906000      0.645295000      0.753715000
C        2.055847000      2.427806000     -1.228792000
C       -3.541154000      0.800479000      0.198027000
C       -2.191402000     -0.657069000      2.121815000
C       -4.193734000      0.812553000      1.604742000
C       -4.260436000     -0.072592000     -0.807816000
H       -5.284776000      0.829760000      1.529505000
H       -3.893516000      1.729638000      2.120570000
C       -3.703955000     -0.415836000      2.387772000
C       -1.229231000     -0.344160000      3.238966000
H       -3.909334000     -0.309793000      3.455379000
H       -4.255864000     -1.296680000      2.052324000
C       -5.057674000      0.528711000     -1.790426000
C       -5.754381000     -0.237788000     -2.723865000
C       -5.665755000     -1.628876000     -2.691956000
C       -4.872591000     -2.240086000     -1.721555000
C       -4.177535000     -1.471253000     -0.789693000
H       -5.130435000      1.611074000     -1.826747000
H       -6.361627000      0.252307000     -3.477060000
H       -6.202115000     -2.228471000     -3.418821000
H       -4.781827000     -3.320570000     -1.694261000
H       -3.533318000     -1.976230000     -0.081988000
C       -0.027497000     -1.061371000      3.333488000
C        0.927617000     -0.747499000      4.297185000
C        0.700620000      0.296524000      5.193719000
C       -0.495714000      1.009307000      5.121905000
C       -1.450225000      0.690128000      4.157304000
H        0.163520000     -1.864704000      2.631777000
H        1.848840000     -1.317209000      4.349133000
H        1.443144000      0.546747000      5.942516000
H       -0.687638000      1.818801000      5.817398000
H       -2.370453000      1.261177000      4.116142000
C        3.565369000      2.454830000     -0.891299000
C        1.308616000      3.734540000     -1.108130000
H        4.088370000      1.832307000     -1.619846000
H        3.974936000      3.462389000     -0.994024000
C        3.796443000      1.904560000      0.525954000
C        3.581858000     -0.680909000      0.438740000
H        3.504252000      2.658931000      1.261892000
H        4.853082000      1.686029000      0.701595000
C        0.207018000      3.983767000     -1.939226000
C       -0.536861000      5.155421000     -1.816784000
C       -0.190148000      6.110473000     -0.861713000
C        0.912483000      5.884386000     -0.039113000
C        1.652639000      4.709572000     -0.161619000
H       -0.068428000      3.247153000     -2.684289000
H       -1.384737000      5.323522000     -2.471682000
H       -0.766947000      7.023220000     -0.764892000
H        1.198797000      6.622653000      0.701721000
H        2.505080000      4.557232000      0.489566000
C        3.239723000     -1.798132000      1.214567000
C        3.879779000     -3.022424000      1.043707000
C        4.880425000     -3.158585000      0.082360000
C        5.223805000     -2.062099000     -0.701815000
C        4.582179000     -0.837239000     -0.526087000
H        2.477782000     -1.695022000      1.978332000
H        3.608039000     -3.864544000      1.671318000
H        5.382658000     -4.109308000     -0.054222000
H        5.994594000     -2.156218000     -1.458541000
H        4.884715000      0.001430000     -1.139377000
H        2.641685000      0.599472000      1.805256000
H        1.912827000      2.054091000     -2.243014000
H       -2.046238000     -1.697479000      1.831664000
H       -3.513521000      1.816828000     -0.200493000
Co      -0.257189000     -0.129768000     -1.258547000
H       -1.366756000     -0.122253000     -2.219971000
H       -0.669707000      1.247603000     -1.699465000
C       -0.558339000     -3.590859000      0.399741000
H        1.372196000     -3.170471000     -0.049437000
C       -0.066957000     -4.493058000      1.519134000
H       -0.408312000     -5.510504000      1.315931000
H        1.017260000     -4.500199000      1.639431000
H       -0.528796000     -4.173809000      2.455712000
O       -1.767812000     -3.449129000      0.196493000
C        0.314091000     -2.119881000     -1.450505000
N        0.413626000     -2.979393000     -0.309492000
C       -0.896999000     -1.837478000     -2.157630000
H       -1.815489000     -2.232816000     -1.754682000
H       -0.833057000     -1.817343000     -3.239391000
C        1.572860000     -2.140782000     -2.223573000
C        2.791317000     -1.113351000     -3.979210000
H        3.021658000     -2.063747000     -4.462704000
H        2.604353000     -0.342908000     -4.723527000
H        3.620429000     -0.826296000     -3.330889000
O        2.512391000     -2.882216000     -2.015841000
O        1.575791000     -1.212518000     -3.213609000

94
Chelate(R)
G298K=-2660.845876
C       -1.961230000      3.144609000     -0.185735000
C       -0.715344000      3.594475000      0.275704000
C       -0.679908000      4.387384000      1.429329000
C       -1.853677000      4.719640000      2.104707000
C       -3.086700000      4.267525000      1.635872000
C       -3.134635000      3.480351000      0.485166000
C        0.538178000      3.149793000     -0.437140000
C        1.757670000      4.111134000     -0.429049000
C        2.908688000      3.531152000      0.420965000
C        2.956509000      1.991042000      0.301306000
C        3.752311000      1.394157000     -0.837959000
C        3.964764000      2.050416000     -2.055157000
C        4.670602000      1.432575000     -3.089229000
C        5.179514000      0.146531000     -2.924862000
C        4.979182000     -0.517226000     -1.713658000
C        4.274214000      0.100799000     -0.686194000
P        1.147377000      1.476598000      0.212072000
C        0.699875000      1.376258000      2.020361000
C       -0.691219000      0.757660000      2.214074000
P       -0.953291000     -0.693483000      1.067371000
Co       0.402428000     -0.321069000     -0.830221000
C        0.265016000     -1.877074000     -2.166927000
C        1.585776000     -1.898838000     -2.946911000
H        1.541036000     -2.574547000     -3.814457000
C       -2.782073000     -1.081739000      1.403090000
C       -2.784441000     -2.572813000      1.805941000
C       -1.597420000     -2.779516000      2.751857000
C       -0.357456000     -2.220773000      2.031808000
C        0.891096000     -1.994550000      2.842199000
C        2.142119000     -2.242906000      2.257527000
C        3.323135000     -1.968183000      2.941959000
C        3.279893000     -1.444663000      4.234897000
C        2.043938000     -1.216706000      4.838141000
C        0.862584000     -1.492550000      4.149926000
C       -3.723642000     -0.713646000      0.284907000
C       -3.665989000     -1.359782000     -0.958283000
C       -4.560202000     -1.025328000     -1.971398000
C       -5.519255000     -0.030093000     -1.772877000
C       -5.575668000      0.627704000     -0.545837000
C       -4.686673000      0.283633000      0.473180000
O       -0.866340000      0.593770000     -2.141256000
C       -1.267528000     -0.202743000     -3.027035000
C       -2.227778000      0.273883000     -4.079727000
N       -0.828331000     -1.457429000     -3.053187000
C       -0.089175000     -3.119240000     -1.477751000
O       -1.218377000     -3.569644000     -1.312392000
H        2.403800000     -2.212642000     -2.303512000
H        0.769064000      2.352404000      2.503727000
H        1.460957000      0.726704000      2.460192000
H       -0.849235000      0.474955000      3.257173000
H       -1.466495000      1.480624000      1.948757000
H       -2.655345000     -3.196749000      0.916426000
H       -3.737237000     -2.843278000      2.269968000
H       -1.783163000     -2.245315000      3.688834000
H       -1.452498000     -3.834202000      3.005340000
H       -2.905602000     -2.110630000     -1.138710000
H       -4.500944000     -1.536424000     -2.926188000
H       -6.210524000      0.230670000     -2.566519000
H       -6.312270000      1.405921000     -0.377465000
H       -4.738238000      0.801029000      1.425457000
H        2.176592000     -2.631826000      1.247139000
H        4.278001000     -2.163128000      2.465735000
H        4.197837000     -1.226067000      4.768805000
H        1.996484000     -0.821679000      5.847034000
H       -0.085519000     -1.305164000      4.639221000
H        2.087209000      4.250252000     -1.459908000
H        1.477268000      5.101603000     -0.064611000
H        2.737416000      3.780351000      1.472163000
H        3.868299000      3.976521000      0.143893000
H       -1.996714000      2.502493000     -1.059238000
H       -4.084146000      3.114185000      0.113682000
H       -3.999382000      4.525694000      2.161006000
H       -1.802942000      5.331466000      2.998696000
H        0.269724000      4.744278000      1.812378000
H        4.107482000     -0.429195000      0.244984000
H        5.369577000     -1.518836000     -1.570732000
H        5.726827000     -0.333018000     -3.728449000
H        4.822876000      1.962395000     -4.023176000
H        3.586871000      3.052742000     -2.208460000
H        3.339883000      1.562496000      1.229900000
H        0.265117000      2.916777000     -1.467054000
H       -0.104643000     -2.904536000      1.222226000
H       -3.049865000     -0.495788000      2.288033000
H       -3.073152000      0.757819000     -3.590717000
H        1.506237000     -0.991389000     -0.108262000
H        1.823057000     -0.897140000     -3.315081000
H       -1.719967000      1.017177000     -4.699213000
H       -2.591374000     -0.531942000     -4.716988000
H       -1.157946000     -2.075298000     -3.785262000
O        0.999476000     -3.785960000     -0.989290000
C        0.736288000     -5.043702000     -0.348588000
H        0.230513000     -5.729634000     -1.030632000
H        1.711294000     -5.438871000     -0.070209000
H        0.119160000     -4.914361000      0.542612000

94
TS Proton transfer on Cα(R)
G298K=-2660.786830
Img. Freq.=-628.7779 cm-1
P       -1.086285000     -0.313634000      1.238861000
P        1.337764000      1.211997000      0.024693000
C        0.805475000      1.741195000      1.743343000
C       -0.653309000      1.348303000      2.002347000
H        0.962096000      2.808734000      1.909622000
H        1.466600000      1.195932000      2.421250000
H       -0.875153000      1.341654000      3.072680000
H       -1.327911000      2.066455000      1.530836000
C        3.184109000      1.630514000      0.101232000
C        0.917638000      2.663119000     -1.136116000
C       -2.961798000     -0.296407000      1.548022000
C       -0.763248000     -1.568495000      2.626473000
C       -3.224590000     -1.531283000      2.440376000
C       -3.825730000     -0.198361000      0.316885000
H       -3.270164000     -2.431815000      1.821281000
H       -4.192101000     -1.438739000      2.941821000
C       -2.065103000     -1.630463000      3.440882000
C        0.539270000     -1.284182000      3.330114000
H       -2.130066000     -0.790384000      4.139018000
H       -2.114193000     -2.548015000      4.035109000
C       -4.807855000      0.794370000      0.223348000
C       -5.631563000      0.887990000     -0.898829000
C       -5.488783000     -0.018947000     -1.947695000
C       -4.510512000     -1.011416000     -1.865651000
C       -3.683124000     -1.095960000     -0.749095000
H       -4.923955000      1.505703000      1.034604000
H       -6.382724000      1.668510000     -0.951571000
H       -6.128251000      0.048898000     -2.820683000
H       -4.384718000     -1.718325000     -2.678608000
H       -2.901110000     -1.842778000     -0.723538000
C        1.735608000     -1.684189000      2.711239000
C        2.970733000     -1.347679000      3.257529000
C        3.039890000     -0.606318000      4.438520000
C        1.860162000     -0.220999000      5.071717000
C        0.621493000     -0.559589000      4.524543000
H        1.677508000     -2.250079000      1.786933000
H        3.882816000     -1.661804000      2.762004000
H        4.001348000     -0.338708000      4.861887000
H        1.900167000      0.347550000      5.994427000
H       -0.280609000     -0.241720000      5.032830000
C        2.236485000      3.452744000     -1.343921000
C       -0.285253000      3.437277000     -0.655358000
H        2.666841000      3.148063000     -2.299835000
H        2.048296000      4.526453000     -1.415638000
C        3.228006000      3.139800000     -0.207382000
C        4.005263000      0.713889000     -0.783178000
H        2.931185000      3.681898000      0.695088000
H        4.239759000      3.476174000     -0.451732000
C       -1.569202000      2.999065000     -1.014069000
C       -2.705632000      3.645478000     -0.534275000
C       -2.584153000      4.744351000      0.316762000
C       -1.313625000      5.193778000      0.674774000
C       -0.176145000      4.547496000      0.191421000
H       -1.664398000      2.125279000     -1.648300000
H       -3.685824000      3.278182000     -0.815499000
H       -3.468054000      5.245356000      0.695386000
H       -1.205063000      6.048281000      1.333866000
H        0.801609000      4.911269000      0.486550000
C        4.107707000     -0.641114000     -0.429805000
C        4.859476000     -1.531224000     -1.187356000
C        5.518581000     -1.091430000     -2.336827000
C        5.418863000      0.246678000     -2.707041000
C        4.672844000      1.141146000     -1.934912000
H        3.581257000     -0.996422000      0.448216000
H        4.923092000     -2.571191000     -0.887381000
H        6.100315000     -1.784231000     -2.934276000
H        5.926540000      0.604156000     -3.596314000
H        4.628692000      2.178304000     -2.241097000
H        3.486204000      1.448288000      1.136051000
H        0.634908000      2.156590000     -2.058907000
H       -0.641512000     -2.506108000      2.077214000
H       -3.138810000      0.592214000      2.160740000
Co       0.286284000     -0.634237000     -0.502143000
H        1.249799000     -1.173194000     -1.542884000
H        1.590037000     -3.936701000     -2.913770000
C        1.837063000     -3.013717000     -2.376178000
H        2.472375000     -3.265714000     -1.529572000
C        0.555894000     -2.332910000     -1.869181000
C       -0.082367000     -3.096921000     -0.781088000
O        0.540431000     -3.590727000      0.172278000
N       -0.320479000     -2.001515000     -2.980437000
C       -1.787650000     -0.612581000     -4.350718000
H       -2.789547000     -0.316841000     -4.036303000
H       -1.360344000      0.211407000     -4.926252000
C       -0.947495000     -0.819353000     -3.116207000
O       -0.839662000      0.086650000     -2.273815000
O       -1.396161000     -3.443636000     -1.030427000
C       -1.983946000     -4.346210000     -0.086142000
H       -3.015227000     -4.478598000     -0.409510000
H       -1.462696000     -5.305741000     -0.086244000
H       -1.962353000     -3.937676000      0.924910000
H       -0.485751000     -2.716273000     -3.675869000
H       -1.851949000     -1.496972000     -4.985180000
H        2.394808000     -2.350707000     -3.041042000

94
Co...Prod(R)
G298K=-2660.835315
P       -0.997137000      0.009993000      1.293639000
P        1.589308000      0.995196000     -0.129459000
C        1.218577000      1.744200000      1.544285000
C       -0.273837000      1.630794000      1.889273000
H        1.546938000      2.782715000      1.602440000
H        1.816835000      1.167453000      2.251752000
H       -0.434159000      1.750323000      2.964097000
H       -0.839705000      2.414474000      1.381849000
C        3.476387000      1.087527000     -0.143152000
C        1.395513000      2.429559000     -1.374158000
C       -2.837315000      0.273550000      1.711653000
C       -0.728651000     -1.132901000      2.783356000
C       -3.138936000     -0.700089000      2.880320000
C       -3.813603000      0.154807000      0.568193000
H       -3.395121000     -1.684482000      2.478389000
H       -4.003178000     -0.348443000      3.450595000
C       -1.881472000     -0.816904000      3.744523000
C        0.685074000     -1.064619000      3.301925000
H       -1.710792000      0.129889000      4.266146000
H       -1.983280000     -1.592529000      4.509847000
C       -4.605204000      1.248777000      0.198528000
C       -5.584946000      1.127947000     -0.787846000
C       -5.790644000     -0.096309000     -1.420921000
C       -4.989769000     -1.186585000     -1.078812000
C       -4.005013000     -1.062090000     -0.102087000
H       -4.461698000      2.201533000      0.697426000
H       -6.189068000      1.988185000     -1.054360000
H       -6.555193000     -0.196651000     -2.182959000
H       -5.129224000     -2.138686000     -1.579989000
H       -3.368205000     -1.908097000      0.130993000
C        1.713393000     -1.671653000      2.561364000
C        3.045120000     -1.533682000      2.941331000
C        3.381727000     -0.797662000      4.079138000
C        2.368821000     -0.213581000      4.836683000
C        1.033304000     -0.347059000      4.452063000
H        1.463326000     -2.214683000      1.655867000
H        3.822764000     -1.994315000      2.341839000
H        4.419357000     -0.685657000      4.372716000
H        2.614753000      0.353386000      5.727937000
H        0.266495000      0.125522000      5.053250000
C        2.820909000      2.999431000     -1.606626000
C        0.322778000      3.398438000     -0.935914000
H        3.198451000      2.596070000     -2.548664000
H        2.804076000      4.086161000     -1.715794000
C        3.755574000      2.568407000     -0.461023000
C        4.084898000      0.062274000     -1.089544000
H        3.546551000      3.161868000      0.433067000
H        4.805452000      2.749794000     -0.706465000
C       -1.015274000      3.127391000     -1.258937000
C       -2.044725000      3.947645000     -0.805614000
C       -1.758562000      5.063163000     -0.017660000
C       -0.431875000      5.351756000      0.299909000
C        0.597998000      4.529151000     -0.156861000
H       -1.235890000      2.245380000     -1.846359000
H       -3.071161000      3.708214000     -1.060524000
H       -2.558145000      5.700951000      0.341933000
H       -0.195260000      6.218201000      0.907807000
H        1.621008000      4.769984000      0.108742000
C        3.779786000     -1.297057000     -0.913265000
C        4.342251000     -2.272715000     -1.730853000
C        5.222732000     -1.914732000     -2.752920000
C        5.529676000     -0.570203000     -2.944474000
C        4.966947000      0.406515000     -2.120176000
H        3.064163000     -1.590374000     -0.156361000
H        4.086534000     -3.314509000     -1.571645000
H        5.659576000     -2.673736000     -3.392294000
H        6.210033000     -0.273978000     -3.735497000
H        5.232361000      1.441765000     -2.291444000
H        3.800229000      0.840923000      0.872290000
H        1.039548000      1.930623000     -2.275792000
H       -0.900460000     -2.122073000      2.354433000
H       -2.887290000      1.294637000      2.099180000
Co       0.192928000     -0.743376000     -0.453872000
H        0.002102000     -2.492205000     -2.824237000
H       -2.184142000     -4.452586000     -1.944856000
C       -1.317881000     -4.177129000     -2.550459000
H       -0.504538000     -4.866453000     -2.319282000
C       -0.886532000     -2.745758000     -2.240443000
C       -0.459639000     -2.524006000     -0.768827000
O        0.833373000     -2.642747000     -0.540276000
N       -1.947192000     -1.824392000     -2.664863000
C       -2.864458000      0.356608000     -3.268315000
H       -3.318111000      0.908271000     -2.442146000
H       -2.428508000      1.076739000     -3.962059000
C       -1.758882000     -0.501584000     -2.712125000
O       -0.702666000      0.029575000     -2.309041000
H       -2.833289000     -2.200458000     -2.965070000
H       -3.643557000     -0.214676000     -3.771463000
O       -1.364503000     -3.149090000      0.146444000
C       -0.874287000     -4.320978000      0.797161000
H       -1.677296000     -4.669737000      1.448389000
H       -0.625203000     -5.112312000      0.081464000
H        0.012459000     -4.106438000      1.399638000
H       -1.571187000     -4.291681000     -3.608090000

Alternative redox mechanism A for methyl 2-acetoamidoacrylate with the explicit MeOH 

98
Co(0)-Sub(R)...MeOH (Reference structure, MAA, Redox mechanism A - Hydride transfer on Cβ in the presence of explicit MeOH)
G298K=-2775.397107 
C       -3.619951000      0.704227000      0.227625000
C       -3.061754000      1.983337000      0.130254000
C       -3.707864000      2.927070000     -0.679978000
C       -4.881315000      2.608084000     -1.361115000
C       -5.429912000      1.330962000     -1.247128000
C       -4.790981000      0.379237000     -0.454567000
C       -1.810811000      2.390997000      0.875599000
C       -2.045050000      2.748349000      2.370050000
C       -2.036289000      1.457103000      3.207616000
C       -0.940764000      0.489266000      2.688735000
C        0.298549000      0.248473000      3.515113000
C        1.020572000     -0.937688000      3.304643000
C        2.231424000     -1.160794000      3.954426000
C        2.744872000     -0.204901000      4.832661000
C        2.029001000      0.969322000      5.059748000
C        0.816328000      1.193817000      4.406452000
P       -0.447586000      1.097019000      0.957099000
Co       0.194686000     -0.619571000     -0.331115000
C        0.229189000     -2.467157000     -1.016871000
C       -1.131129000     -2.156463000     -0.615921000
C       -1.617294000     -2.596291000      0.669138000
O       -2.977289000     -2.388321000      0.864642000
C       -3.480189000     -2.713729000      2.176222000
C        1.016707000      2.246018000      1.223232000
C        2.344028000      1.532543000      0.944286000
P        2.178234000      0.307297000     -0.462448000
C        2.396521000      1.260905000     -2.091052000
C        1.933365000      2.691291000     -1.960061000
C        0.580492000      2.992733000     -2.178997000
C        0.097201000      4.284198000     -1.982553000
C        0.955299000      5.300977000     -1.561830000
C        2.303855000      5.014290000     -1.351746000
C        2.788471000      3.722028000     -1.552207000
C        3.922413000     -0.422478000     -0.469428000
C        3.915724000     -1.893154000     -0.822252000
C        3.555477000     -2.814928000      0.171968000
C        3.497581000     -4.178071000     -0.094615000
C        3.797789000     -4.655045000     -1.372019000
C        4.161897000     -3.752599000     -2.367991000
C        4.222502000     -2.384353000     -2.094696000
C        4.725267000      0.537174000     -1.374790000
C        3.855215000      1.011928000     -2.555208000
O       -0.855097000      0.054504000     -2.214941000
C       -1.870502000     -0.655013000     -2.365410000
N       -2.081948000     -1.749387000     -1.620643000
C       -2.915758000     -0.296956000     -3.389619000
O       -0.950009000     -3.102495000      1.564204000
H        1.010817000      2.670594000      2.227555000
H        0.877474000      3.064912000      0.516911000
H        3.147314000      2.249812000      0.763640000
H        2.627104000      0.919623000      1.804612000
H        5.650177000      0.070066000     -1.724748000
H        5.020163000      1.401835000     -0.773273000
H        4.280678000      1.907439000     -3.014003000
H        3.835647000      0.246135000     -3.332571000
H        3.304471000     -2.451478000      1.163383000
H        3.214569000     -4.868780000      0.692024000
H        3.750903000     -5.716905000     -1.585214000
H        4.403237000     -4.109697000     -3.363186000
H        4.516102000     -1.707338000     -2.886502000
H       -0.094520000      2.195261000     -2.468612000
H       -0.953433000      4.493882000     -2.151715000
H        0.578880000      6.304952000     -1.402017000
H        2.981255000      5.796677000     -1.027784000
H        3.838405000      3.517933000     -1.374995000
H       -3.004201000      0.960469000      3.105088000
H       -1.910953000      1.678988000      4.269665000
H       -1.238882000      3.411057000      2.698496000
H       -2.982180000      3.297895000      2.494564000
H        0.624489000     -1.680617000      2.619630000
H        2.774853000     -2.082313000      3.775334000
H        3.688932000     -0.375712000      5.337396000
H        2.415107000      1.716907000      5.743871000
H        0.280858000      2.118894000      4.588354000
H       -3.285180000      3.921880000     -0.777914000
H       -5.361335000      3.353938000     -1.985137000
H       -6.336070000      1.075353000     -1.784703000
H       -5.187526000     -0.627165000     -0.391775000
H       -3.124976000     -0.066983000      0.799959000
H       -1.382931000      3.252920000      0.360741000
H       -1.385163000     -0.486569000      2.492261000
H        1.703564000      0.751191000     -2.760543000
H        4.277602000     -0.334936000      0.560067000
H       -2.947336000     -2.268475000     -1.749085000
H       -2.452434000     -0.250962000     -4.377325000
H       -3.746485000     -1.002703000     -3.407611000
H       -3.300892000      0.695259000     -3.145874000
H        0.412465000     -2.588192000     -2.082034000
H        0.784668000     -3.158666000     -0.390626000
H       -2.976538000     -2.120682000      2.940281000
H       -4.539941000     -2.467243000      2.149567000
H       -3.339524000     -3.773014000      2.392551000
O       -4.677875000     -3.014690000     -1.270191000
C       -4.844596000     -4.431229000     -1.383866000
H       -4.254139000     -2.828946000     -0.416054000
H       -5.527955000     -4.818018000     -0.619709000
H       -5.273060000     -4.631268000     -2.366478000
H       -3.887995000     -4.960695000     -1.304418000

98
Co(0)-Sub(S)...MeOH 
G298K=-2775.394316
C       -3.630885000     -0.744263000     -0.954822000
C       -3.297888000     -1.932465000     -0.292733000
C       -4.300699000     -2.579251000      0.443753000
C       -5.599172000     -2.076952000      0.491436000
C       -5.922358000     -0.910310000     -0.200663000
C       -4.930663000     -0.242901000     -0.914891000
C       -1.947815000     -2.606278000     -0.431712000
C       -1.881271000     -3.475140000     -1.717515000
C       -1.600143000     -2.542004000     -2.906212000
C       -0.534419000     -1.482655000     -2.514039000
C        0.842062000     -1.627377000     -3.115312000
C        1.630966000     -0.481258000     -3.296234000
C        2.940000000     -0.580856000     -3.761071000
C        3.488726000     -1.829271000     -4.057527000
C        2.708316000     -2.973635000     -3.897383000
C        1.396745000     -2.872869000     -3.433804000
P       -0.465849000     -1.458426000     -0.607414000
Co       0.121920000      0.518199000      0.281769000
C        0.233867000      2.213946000      1.277261000
C       -1.150440000      2.019507000      0.889450000
C       -2.107913000      1.507089000      1.840809000
O       -3.421886000      1.623919000      1.430953000
C       -4.391161000      0.944140000      2.252867000
C        0.903482000     -2.659370000     -0.140561000
C        2.290797000     -1.996796000     -0.163852000
P        2.167896000     -0.242505000      0.466068000
C        2.765460000     -0.365360000      2.246871000
C        1.977778000     -1.448560000      2.951697000
C        0.645742000     -1.178561000      3.308354000
C       -0.180023000     -2.178830000      3.812422000
C        0.310211000     -3.473615000      3.989203000
C        1.635439000     -3.749700000      3.659722000
C        2.459907000     -2.747622000      3.144774000
C        3.771637000      0.539293000     -0.103034000
C        3.665322000      2.046676000     -0.006507000
C        2.933073000      2.735746000     -0.984721000
C        2.771088000      4.114733000     -0.920767000
C        3.334937000      4.840389000      0.130924000
C        4.060080000      4.168463000      1.111270000
C        4.224211000      2.783059000      1.042220000
C        4.841447000     -0.158718000      0.765776000
C        4.314531000     -0.434817000      2.204385000
O       -0.165978000      1.664885000     -1.643262000
C       -1.057400000      2.521717000     -1.475132000
N       -1.629073000      2.718104000     -0.278909000
C       -1.525246000      3.374541000     -2.627268000
O       -1.843051000      1.010867000      2.930195000
H        0.892178000     -3.548154000     -0.773060000
H        0.659526000     -2.972143000      0.878766000
H        3.002951000     -2.578863000      0.423887000
H        2.673659000     -1.937696000     -1.182957000
H        5.766841000      0.422703000      0.787870000
H        5.086115000     -1.109650000      0.286781000
H        4.682791000     -1.404067000      2.540115000
H        4.713447000      0.298443000      2.908433000
H        2.450850000      2.178572000     -1.778540000
H        2.195258000      4.623300000     -1.686353000
H        3.206953000      5.915618000      0.185003000
H        4.501975000      4.718982000      1.934526000
H        4.793825000      2.285277000      1.816926000
H        0.232340000     -0.187248000      3.158065000
H       -1.209391000     -1.943126000      4.058326000
H       -0.331476000     -4.255409000      4.379477000
H        2.032136000     -4.749893000      3.795026000
H        3.479498000     -2.997929000      2.878868000
H       -2.522254000     -2.020906000     -3.173079000
H       -1.295288000     -3.107766000     -3.788948000
H       -1.078902000     -4.210649000     -1.613359000
H       -2.810910000     -4.033477000     -1.858005000
H        1.209813000      0.483960000     -3.041335000
H        3.534532000      0.317639000     -3.887138000
H        4.509690000     -1.908930000     -4.412992000
H        3.121305000     -3.949189000     -4.129045000
H        0.812554000     -3.776752000     -3.305272000
H       -4.061014000     -3.495801000      0.973269000
H       -6.356867000     -2.596650000      1.067379000
H       -6.931957000     -0.516690000     -0.169017000
H       -5.164739000      0.677068000     -1.436580000
H       -2.873755000     -0.192102000     -1.498172000
H       -1.774587000     -3.226423000      0.451131000
H       -0.892467000     -0.482284000     -2.758667000
H        2.466800000      0.598417000      2.665666000
H        3.899923000      0.266754000     -1.152978000
H       -2.361740000      3.418113000     -0.187037000
H       -1.874274000      2.720440000     -3.429056000
H       -2.322022000      4.065621000     -2.351376000
H       -0.675651000      3.944438000     -3.009805000
H        0.463571000      2.090791000      2.333826000
H        0.779209000      3.018363000      0.792652000
H       -4.331944000      1.287788000      3.285655000
H       -5.359691000      1.183539000      1.821300000
H       -4.226663000     -0.132690000      2.207633000
O       -4.196563000      4.034948000      0.240303000
H       -4.079503000      3.242281000      0.790459000
C       -4.992176000      3.654693000     -0.885455000
H       -5.954822000      3.232233000     -0.577143000
H       -5.178223000      4.552825000     -1.475755000
H       -4.475734000      2.922889000     -1.517952000

100
TS Hydride transfer on Cβ(S)...MeOH (Reaction pathway that leads to (S)-product)
G298K=-2776.537463
Img. Freq.=-1222.9488 cm-1
C       -4.296943000     -2.232616000     -0.210480000
C       -4.081843000     -0.980855000     -0.799998000
C       -4.081590000     -0.902448000     -2.199316000
C       -4.277024000     -2.035295000     -2.984874000
C       -4.478098000     -3.277991000     -2.383752000
C       -4.491383000     -3.369496000     -0.993034000
C       -3.791976000      0.260916000      0.011666000
C       -4.573238000      0.427810000      1.336409000
C       -3.830369000     -0.238279000      2.525074000
C       -2.331003000     -0.467470000      2.193674000
C       -1.284553000     -0.037217000      3.195365000
C       -0.012580000     -0.630541000      3.141764000
C        1.027617000     -0.182930000      3.951061000
C        0.819555000      0.867784000      4.844952000
C       -0.442554000      1.453902000      4.923308000
C       -1.482017000      1.006503000      4.107513000
P       -1.976129000      0.305576000      0.502208000
C       -1.758128000      2.121776000      0.887661000
C       -0.286493000      2.454000000      1.170179000
P        0.868047000      1.628085000     -0.046949000
Co      -0.191339000     -0.093070000     -1.021996000
C        0.419128000     -2.099827000     -1.040654000
N        1.746315000     -2.215390000     -1.587280000
C        2.319478000     -1.224102000     -2.284342000
C        3.708101000     -1.471942000     -2.817501000
C        2.476509000      1.755101000      0.951399000
C        2.882558000      3.227029000      0.746033000
C        2.722513000      3.573632000     -0.744967000
C        1.393776000      2.979544000     -1.282933000
C        0.272898000      3.948680000     -1.563114000
C       -0.653308000      3.664340000     -2.577187000
C       -1.739940000      4.502577000     -2.817401000
C       -1.921557000      5.653297000     -2.050777000
C       -0.999098000      5.959929000     -1.051077000
C        0.085303000      5.117360000     -0.811823000
C        3.528343000      0.710527000      0.621484000
C        4.807835000      1.036417000      0.154752000
C        5.778229000      0.051292000     -0.036277000
C        5.487298000     -1.282676000      0.234978000
C        4.211513000     -1.624037000      0.682765000
C        3.245382000     -0.640698000      0.867956000
C       -0.678514000     -1.829683000     -1.964869000
C        0.227358000     -2.834652000      0.185479000
O        1.130208000     -3.276988000      0.910750000
O       -1.072284000     -3.059331000      0.503310000
C       -1.313456000     -3.947021000      1.608191000
O        1.736184000     -0.143621000     -2.485795000
O        3.059931000     -4.601987000     -0.472209000
H       -0.139132000      3.533637000      1.184332000
H        0.000918000      2.075178000      2.151176000
H       -2.386568000      2.434426000      1.724813000
H       -2.097122000      2.656174000     -0.004074000
H       -5.587768000      0.032370000      1.237079000
H       -4.671975000      1.498272000      1.531156000
H       -3.954286000      0.374641000      3.417665000
H       -4.282380000     -1.203579000      2.764877000
H       -3.913079000      0.057694000     -2.675500000
H       -4.269475000     -1.948363000     -4.065747000
H       -4.626580000     -4.162883000     -2.992058000
H       -4.648096000     -4.329039000     -0.512807000
H       -4.305113000     -2.330879000      0.867305000
H        0.174295000     -1.436350000      2.442923000
H        2.003074000     -0.650165000      3.874548000
H        1.628941000      1.222238000      5.472653000
H       -0.620215000      2.269681000      5.615261000
H       -2.444658000      1.498257000      4.173551000
H        3.544932000      3.131501000     -1.311052000
H        2.773536000      4.652163000     -0.908272000
H        2.221221000      3.858442000      1.345749000
H        3.897103000      3.424600000      1.102027000
H       -0.518823000      2.772288000     -3.176890000
H       -2.442109000      4.258384000     -3.607079000
H       -2.765745000      6.307791000     -2.235885000
H       -1.122362000      6.856938000     -0.454238000
H        0.789220000      5.377509000     -0.029496000
H        2.253119000     -0.931770000      1.188230000
H        3.962549000     -2.660414000      0.868270000
H        6.238753000     -2.049870000      0.085627000
H        6.761654000      0.333264000     -0.396431000
H        5.071619000      2.065435000     -0.051069000
H        2.178256000      1.586167000      1.989272000
H        1.586313000      2.403687000     -2.187928000
H       -2.181374000     -1.526267000      1.993633000
H       -3.960238000      1.129479000     -0.629010000
H       -1.058487000     -0.333806000     -2.238574000
H       -0.930913000      0.812496000     -2.021371000
H        2.293027000     -3.047980000     -1.376165000
H        4.366482000     -0.699050000     -2.417530000
H        4.100995000     -2.449713000     -2.538198000
H        3.694877000     -1.381755000     -3.905965000
H       -1.645406000     -2.238135000     -1.698296000
H       -0.428148000     -1.966531000     -3.014682000
H       -0.937406000     -3.528842000      2.543339000
H       -2.394622000     -4.058621000      1.653809000
H       -0.840359000     -4.914572000      1.434443000
H        2.448304000     -4.221036000      0.188592000
C        2.517870000     -5.850171000     -0.906495000
H        1.519290000     -5.732130000     -1.345349000
H        3.185319000     -6.252579000     -1.669971000
H        2.455896000     -6.572058000     -0.083923000

100
Chelate(S)...MeOH
G298K=-2776.567172
C       -3.520205000      0.524120000      0.567603000
C       -3.739822000     -0.849740000      0.385465000
C       -4.937155000     -1.243990000     -0.225720000
C       -5.882245000     -0.303297000     -0.638628000
C       -5.651299000      1.055377000     -0.443775000
C       -4.463715000      1.463823000      0.162940000
C       -2.698862000     -1.843556000      0.882436000
C       -2.998347000     -3.327237000      0.610585000
C       -2.672320000     -3.618160000     -0.865945000
C       -1.341176000     -2.921758000     -1.264807000
C       -0.159774000     -3.836203000     -1.482876000
C        0.792317000     -3.530561000     -2.465763000
C        1.923367000     -4.322970000     -2.647866000
C        2.126730000     -5.450028000     -1.851734000
C        1.177073000     -5.782957000     -0.886943000
C        0.046101000     -4.987339000     -0.709320000
P       -1.013599000     -1.575908000      0.053692000
Co       0.279552000      0.182236000     -0.922672000
C        0.881779000      2.817608000     -1.721707000
C       -0.233920000      2.253109000     -0.830038000
C       -0.353670000      2.852155000      0.478701000
O        0.825118000      3.331104000      0.965767000
C        0.765345000      4.033678000      2.221114000
C        0.113305000     -2.386858000      1.301849000
C        1.590716000     -2.090793000      1.001423000
P        1.866160000     -0.314982000      0.502150000
C        2.161349000      0.607423000      2.131720000
C        1.247696000      0.083342000      3.215129000
C       -0.086868000      0.517411000      3.256109000
C       -0.991959000     -0.021130000      4.167094000
C       -0.582919000     -1.007724000      5.064295000
C        0.742512000     -1.439539000      5.043295000
C        1.646988000     -0.898782000      4.129775000
C        3.693090000      0.603769000      2.388859000
C        4.424483000     -0.309696000      1.377938000
C        3.682500000     -0.326648000      0.025480000
C        3.988141000      0.782952000     -0.959238000
C        4.560156000      2.004093000     -0.587329000
C        4.788438000      3.005526000     -1.532894000
C        4.452101000      2.803184000     -2.868731000
C        3.886047000      1.587204000     -3.253842000
C        3.655848000      0.593120000     -2.309259000
N       -1.517867000      2.272096000     -1.532197000
C       -1.818112000      1.278558000     -2.353803000
O       -1.047796000      0.284970000     -2.456444000
C       -3.098803000      1.319244000     -3.134262000
O       -1.387978000      2.976218000      1.151619000
O       -3.031461000      4.503457000     -0.398064000
C       -2.415925000      5.788205000     -0.504805000
H       -0.044799000     -3.463902000      1.354346000
H       -0.168337000     -1.968831000      2.268292000
H        2.214697000     -2.351754000      1.858145000
H        1.923336000     -2.681545000      0.145052000
H        5.466762000     -0.004257000      1.251747000
H        4.444078000     -1.332186000      1.764269000
H        3.928123000      0.298643000      3.409596000
H        4.050555000      1.630333000      2.293046000
H        3.195249000     -0.340685000     -2.611127000
H        3.618472000      1.415631000     -4.290631000
H        4.629035000      3.581731000     -3.602024000
H        5.231053000      3.944642000     -1.219628000
H        4.837401000      2.187871000      0.442189000
H       -0.434583000      1.262314000      2.552256000
H       -2.019395000      0.325855000      4.167608000
H       -1.286421000     -1.433130000      5.770694000
H        1.075101000     -2.205134000      5.735474000
H        2.666817000     -1.265132000      4.123342000
H       -3.467407000     -3.221251000     -1.499599000
H       -2.628999000     -4.692659000     -1.055247000
H       -2.363217000     -3.936722000      1.259160000
H       -4.029953000     -3.594852000      0.856862000
H        0.647043000     -2.653226000     -3.083117000
H        2.644999000     -4.060004000     -3.413666000
H        3.007579000     -6.066997000     -1.989031000
H        1.314343000     -6.664079000     -0.269809000
H       -0.680473000     -5.271823000      0.042979000
H       -2.593819000      0.873585000      1.006335000
H       -4.265130000      2.518888000      0.299812000
H       -6.381826000      1.788473000     -0.767247000
H       -6.798782000     -0.639421000     -1.111252000
H       -5.155423000     -2.292224000     -0.380824000
H       -2.544620000     -1.665075000      1.950569000
H       -1.485044000     -2.333893000     -2.172120000
H        1.851812000      1.619924000      1.889686000
H        3.848945000     -1.279955000     -0.481736000
H        0.943883000      2.252415000     -2.654478000
H        0.966151000     -1.009965000     -1.527912000
H       -2.153697000      3.062525000     -1.426079000
H       -3.769597000      0.561552000     -2.720965000
H       -3.591623000      2.289389000     -3.078287000
H       -2.895973000      1.066956000     -4.176090000
H        1.851161000      2.746521000     -1.234845000
H        0.697742000      3.869859000     -1.980294000
H        0.465536000      3.368997000      3.032436000
H        1.775471000      4.399993000      2.392112000
H        0.063609000      4.866417000      2.161270000
H       -2.582418000      4.015322000      0.319862000
H       -1.337913000      5.710136000     -0.694127000
H       -2.877784000      6.307082000     -1.345939000
H       -2.569952000      6.386370000      0.400661000

100
TS proton transfer on Cα(S)...MeOH
G298K=-2776.542763
Img. Freq.=-779.2324 cm-1
C       -4.856480000      0.873915000     -0.321399000
C       -3.540825000      1.347524000     -0.274366000
C       -2.951132000      1.769158000     -1.477968000
C       -3.657486000      1.736304000     -2.676322000
C       -4.975272000      1.277787000     -2.704206000
C       -5.568174000      0.842434000     -1.522795000
C       -2.749485000      1.461743000      1.019442000
C       -3.412590000      0.907706000      2.294028000
C       -3.271649000     -0.631638000      2.316112000
C       -1.950415000     -1.067860000      1.622975000
C       -0.957299000     -1.887123000      2.409070000
C       -0.151917000     -2.814568000      1.730037000
C        0.832728000     -3.534144000      2.402005000
C        1.035467000     -3.343762000      3.769129000
C        0.231859000     -2.436294000      4.458309000
C       -0.756171000     -1.718546000      3.784982000
P       -1.140734000      0.490952000      0.920936000
Co       0.198657000      0.243533000     -0.819030000
O        0.133117000      1.183593000     -2.832473000
C        0.868388000      0.140865000     -2.748088000
O        2.163168000      0.126276000     -3.185641000
C        2.736676000      1.399228000     -3.496185000
C       -0.164612000      1.221631000      2.330970000
C        1.314792000      0.826319000      2.234248000
P        1.955975000      0.870528000      0.474629000
C        2.531509000      2.664699000      0.269612000
C        1.452144000      3.640860000      0.653256000
C        0.340750000      3.776425000     -0.195438000
C       -0.738780000      4.576890000      0.163391000
C       -0.725743000      5.269866000      1.375856000
C        0.382283000      5.162377000      2.213851000
C        1.463807000      4.355181000      1.855045000
C        3.736300000      0.244737000      0.756192000
C        4.051265000     -1.032124000      0.013065000
C        3.723508000     -2.260381000      0.605380000
C        3.975915000     -3.465555000     -0.044095000
C        4.571939000     -3.469628000     -1.305296000
C        4.896431000     -2.256411000     -1.909016000
C        4.632112000     -1.050941000     -1.259705000
C        4.651302000      1.463952000      0.501514000
C        3.901937000      2.723990000      0.955767000
C        0.325750000     -1.158003000     -2.359058000
C        1.173084000     -2.392508000     -2.579857000
N       -1.062468000     -1.257846000     -2.758561000
C       -1.968438000     -2.093319000     -2.202214000
O       -1.651848000     -2.961956000     -1.377459000
C       -3.404591000     -1.893830000     -2.620056000
H       -0.574312000      0.926205000      3.297350000
H       -0.279171000      2.302862000      2.239998000
H        1.929734000      1.456506000      2.882307000
H        1.445295000     -0.208997000      2.562436000
H        4.877836000      1.559957000     -0.563618000
H        5.604367000      1.340284000      1.022313000
H        3.797248000      2.719067000      2.045085000
H        4.442123000      3.636525000      0.687170000
H        3.259781000     -2.270634000      1.585894000
H        3.711872000     -4.401061000      0.436753000
H        4.774613000     -4.405786000     -1.812838000
H        5.349180000     -2.244082000     -2.894291000
H        4.878754000     -0.123568000     -1.759929000
H        0.316242000      3.214822000     -1.124512000
H       -1.594499000      4.652270000     -0.498421000
H       -1.568578000      5.889351000      1.660162000
H        0.406511000      5.703137000      3.153434000
H        2.309916000      4.276208000      2.526680000
H       -4.092474000     -1.095285000      1.765515000
H       -3.333514000     -1.004245000      3.339789000
H       -2.898261000      1.337667000      3.157405000
H       -4.457754000      1.215931000      2.381871000
H       -0.307398000     -2.962568000      0.668219000
H        1.442471000     -4.244916000      1.855563000
H        1.804043000     -3.901473000      4.292200000
H        0.372387000     -2.285211000      5.522972000
H       -1.369929000     -1.019973000      4.341798000
H       -1.920969000      2.103661000     -1.480247000
H       -3.175507000      2.067165000     -3.589698000
H       -5.526703000      1.250005000     -3.637124000
H       -6.587308000      0.472020000     -1.529486000
H       -5.346777000      0.531127000      0.580492000
H       -2.470683000      2.510749000      1.152661000
H       -2.204314000     -1.633058000      0.728265000
H        2.697462000      2.759001000     -0.806768000
H        3.772544000      0.021302000      1.826172000
H       -3.944051000     -1.453512000     -1.778441000
H       -3.515637000     -1.237999000     -3.481809000
H       -3.850989000     -2.865837000     -2.832202000
H        2.158741000     -2.241682000     -2.146087000
H        1.286664000     -2.584192000     -3.651751000
H        2.752217000      2.046681000     -2.618389000
H        3.755506000      1.193254000     -3.818946000
H        2.182137000      1.897066000     -4.293710000
H        0.705591000     -3.256994000     -2.111356000
H        0.177134000     -1.271327000     -0.825388000
H       -1.414676000     -0.459477000     -3.271731000
O       -3.914612000     -3.461551000      0.185698000
H       -3.091173000     -3.408813000     -0.334466000
C       -3.666585000     -4.245488000      1.347749000
H       -4.612228000     -4.353758000      1.883615000
H       -3.298538000     -5.249536000      1.098199000
H       -2.942417000     -3.771214000      2.020632000

100
Co-Product(S)...MeOH
G298K=-2776.565315
C        3.426308000     -1.621644000     -1.148316000
C        4.014945000     -0.782832000     -0.196056000
C        4.953185000     -1.329358000      0.686096000
C        5.297202000     -2.678580000      0.620994000
C        4.700542000     -3.505955000     -0.328975000
C        3.762879000     -2.971452000     -1.213807000
C        3.674525000      0.682693000     -0.118622000
C        4.287848000      1.563501000     -1.231426000
C        3.655650000      2.954467000     -1.094541000
C        2.132489000      2.744110000     -1.095447000
C        1.226890000      3.852341000     -0.621586000
C       -0.110527000      3.870012000     -1.049366000
C       -1.011673000      4.807738000     -0.554816000
C       -0.595185000      5.755735000      0.380715000
C        0.732690000      5.759528000      0.802536000
C        1.635095000      4.818865000      0.304247000
P        1.836097000      1.133932000     -0.127928000
C        1.627124000      1.667700000      1.653397000
C        0.169176000      1.994765000      2.013054000
P       -0.998636000      0.871486000      1.087482000
Co      -0.036597000      0.192674000     -0.857192000
C        0.147172000     -2.334728000     -2.524813000
N       -1.099224000     -3.107550000     -2.593201000
C       -1.867674000     -3.357196000     -1.515515000
C       -3.289927000     -3.791064000     -1.795268000
C       -2.686137000      1.601094000      1.458071000
C       -2.946721000      1.227597000      2.938271000
C       -2.349191000     -0.162011000      3.287075000
C       -1.280554000     -0.586363000      2.246576000
C        0.038324000     -1.142675000      2.728729000
C        0.759714000     -1.987568000      1.869843000
C        2.037829000     -2.423662000      2.202009000
C        2.617744000     -2.040485000      3.411980000
C        1.902167000     -1.224361000      4.285458000
C        0.624154000     -0.777206000      3.945392000
C       -3.704785000      1.114230000      0.450555000
C       -4.258936000     -0.172315000      0.500979000
C       -5.161395000     -0.595124000     -0.474227000
C       -5.526442000      0.251876000     -1.519515000
C       -4.982480000      1.534674000     -1.578984000
C       -4.084185000      1.957891000     -0.601918000
O       -1.355839000     -0.480924000     -2.049262000
C       -0.182949000     -0.813064000     -2.558145000
O        0.133503000     -0.304799000     -3.849186000
C       -0.204568000      1.056756000     -4.049639000
C        1.095572000     -2.816130000     -3.621200000
O       -1.451412000     -3.243618000     -0.351698000
O       -3.325572000     -3.176859000      1.665825000
C       -2.737693000     -3.827935000      2.786091000
H        0.012756000      1.925743000      3.091521000
H       -0.080627000      3.011473000      1.702529000
H        2.283768000      2.514573000      1.867497000
H        1.982338000      0.818447000      2.242059000
H        4.058360000      1.136237000     -2.213845000
H        5.376313000      1.593220000     -1.134417000
H        3.991875000      3.405039000     -0.156016000
H        3.955343000      3.626530000     -1.903375000
H        5.409967000     -0.694567000      1.438220000
H        6.022034000     -3.083866000      1.318213000
H        4.958691000     -4.557759000     -0.377279000
H        3.290312000     -3.608882000     -1.951409000
H        2.678816000     -1.210825000     -1.815466000
H       -0.454444000      3.125170000     -1.758539000
H       -2.039275000      4.798874000     -0.899817000
H       -1.296267000      6.484344000      0.770996000
H        1.070967000      6.494515000      1.524343000
H        2.659733000      4.838987000      0.653941000
H       -3.129034000     -0.925831000      3.293330000
H       -1.937849000     -0.137303000      4.296168000
H       -2.474391000      1.990464000      3.562123000
H       -4.017568000      1.261529000      3.154921000
H        0.308387000     -2.293523000      0.931642000
H        2.589522000     -3.047126000      1.509021000
H        3.618164000     -2.371809000      3.665352000
H        2.340279000     -0.922407000      5.230528000
H        0.097998000     -0.123117000      4.630139000
H       -3.665323000      2.956988000     -0.657603000
H       -5.258781000      2.207286000     -2.383592000
H       -6.226387000     -0.082192000     -2.277039000
H       -5.577419000     -1.594800000     -0.413498000
H       -3.981333000     -0.872926000      1.277376000
H       -2.593142000      2.684592000      1.357283000
H       -1.726180000     -1.330135000      1.586423000
H        1.840349000      2.475393000     -2.112772000
H        4.046271000      1.066457000      0.836423000
H       -3.925403000     -2.902305000     -1.747195000
H       -3.408201000     -4.250510000     -2.777606000
H       -3.617596000     -4.483726000     -1.020762000
H        2.015784000     -2.233217000     -3.626450000
H        0.634819000     -2.702504000     -4.604306000
H        0.372062000      1.704474000     -3.377443000
H        0.049004000      1.300476000     -5.081953000
H       -1.268408000      1.243561000     -3.876328000
H        1.342452000     -3.869273000     -3.468216000
H        0.573619000     -2.554628000     -1.546548000
H       -1.561964000     -3.119016000     -3.491279000
H       -2.676775000     -3.207895000      0.932707000
H       -3.483209000     -3.863370000      3.583462000
H       -2.435100000     -4.857120000      2.552804000
H       -1.859211000     -3.287946000      3.162264000

100
TS Hydride transfer on Cβ(R)...MeOH (Reaction pathway that leads to (R)-product)
G298K=-2776.532847
Img. Freq.=-1171.8315 cm-1
C       -4.633704000     -0.039049000     -0.254705000
C       -4.022058000      1.216081000     -0.135095000
C       -4.119631000      2.100769000     -1.217147000
C       -4.800236000      1.746807000     -2.379945000
C       -5.402324000      0.493462000     -2.484738000
C       -5.317046000     -0.396125000     -1.415436000
C       -3.209977000      1.622568000      1.074018000
C       -3.790049000      1.280455000      2.466135000
C       -3.385930000     -0.146578000      2.893843000
C       -2.002674000     -0.538119000      2.299242000
C       -0.881528000     -0.818023000      3.271522000
C        0.110240000     -1.749321000      2.932142000
C        1.210330000     -1.957625000      3.761944000
C        1.342781000     -1.239770000      4.950118000
C        0.353268000     -0.323940000      5.307291000
C       -0.748281000     -0.118601000      4.478411000
P       -1.514125000      0.808021000      1.047868000
C       -0.503129000      2.054206000      1.997102000
C        0.981311000      1.669042000      2.018862000
P        1.590958000      0.969703000      0.384625000
Co      -0.207507000      0.509385000     -0.862496000
C       -0.778611000     -1.286885000     -1.706327000
N       -1.544941000     -2.188398000     -0.895111000
C       -2.601091000     -2.905234000     -1.372015000
C       -3.251728000     -3.828618000     -0.357658000
C        3.076832000      0.001237000      1.037398000
C        4.023843000      1.108036000      1.567939000
C        3.917874000      2.403963000      0.710208000
C        2.750614000      2.287449000     -0.299286000
C        2.054331000      3.556423000     -0.716402000
C        1.694553000      3.734393000     -2.058766000
C        0.985193000      4.858785000     -2.474182000
C        0.612180000      5.832214000     -1.548183000
C        0.965176000      5.671143000     -0.208770000
C        1.681377000      4.547676000      0.200849000
C        3.694540000     -0.946409000      0.034276000
C        4.742795000     -0.571675000     -0.817858000
C        5.339367000     -1.501316000     -1.669791000
C        4.896564000     -2.823238000     -1.689994000
C        3.838482000     -3.200785000     -0.864438000
C        3.245579000     -2.271917000     -0.014739000
C       -1.467146000     -0.159758000     -2.312082000
C        0.378215000     -1.880217000     -2.364284000
O        0.835449000     -3.000742000     -2.141268000
O        0.956430000     -1.048704000     -3.265302000
C        2.202396000     -1.486897000     -3.838362000
O       -3.048035000     -2.786348000     -2.508568000
O        0.465705000     -3.925110000      0.427500000
C        0.146521000     -5.312208000      0.482632000
H        1.591956000      2.522625000      2.314512000
H        1.152367000      0.887467000      2.760202000
H       -0.874551000      2.206777000      3.012188000
H       -0.638523000      2.988513000      1.445860000
H       -4.876676000      1.402449000      2.476525000
H       -3.383332000      1.999629000      3.182716000
H       -3.382083000     -0.227484000      3.982083000
H       -4.127592000     -0.867160000      2.545412000
H       -3.646316000      3.074714000     -1.149693000
H       -4.858007000      2.449210000     -3.204033000
H       -5.927321000      0.211743000     -3.390172000
H       -5.767592000     -1.378837000     -1.489543000
H       -4.567990000     -0.756534000      0.551987000
H        0.036477000     -2.316614000      2.011398000
H        1.965608000     -2.681139000      3.474812000
H        2.201396000     -1.396217000      5.592921000
H        0.439579000      0.236060000      6.231773000
H       -1.498991000      0.605963000      4.771962000
H        4.844707000      2.593080000      0.163000000
H        3.772892000      3.264213000      1.364616000
H        3.742963000      1.332574000      2.598472000
H        5.051037000      0.739062000      1.601479000
H        1.967790000      2.975207000     -2.783918000
H        0.721311000      4.972104000     -3.519849000
H        0.057966000      6.707808000     -1.866508000
H        0.685332000      6.422646000      0.521155000
H        1.946124000      4.450515000      1.246442000
H        2.424588000     -2.585393000      0.618413000
H        3.466420000     -4.218511000     -0.883368000
H        5.363199000     -3.546178000     -2.349465000
H        6.154514000     -1.190721000     -2.314020000
H        5.121056000      0.443314000     -0.807102000
H        2.698908000     -0.596013000      1.868490000
H        3.125964000      1.801755000     -1.205151000
H       -2.129612000     -1.422580000      1.674547000
H       -3.031724000      2.697936000      1.007185000
H       -1.060511000      1.290897000     -1.828631000
H       -0.341628000      1.996372000     -1.176016000
H       -1.105870000     -2.531110000     -0.052548000
H       -3.482964000     -4.778671000     -0.840398000
H       -2.636594000     -4.006429000      0.525538000
H       -4.194734000     -3.376482000     -0.038350000
H       -2.531073000     -0.102287000     -2.122328000
H       -1.198320000      0.071998000     -3.338419000
H        2.081626000     -2.449727000     -4.336762000
H        2.475261000     -0.719259000     -4.559501000
H        2.963755000     -1.571595000     -3.064437000
H        0.647910000     -3.683376000     -0.504097000
H       -0.702364000     -5.563506000     -0.164936000
H        1.001330000     -5.937159000      0.197105000
H       -0.124580000     -5.549276000      1.512964000

100
Chelate(R)...MeOH
G298K=-2776.571300
C        3.988691000     -0.579947000      0.143597000
C        3.225442000     -1.555990000      0.797585000
C        3.428511000     -2.898193000      0.455155000
C        4.373569000     -3.263792000     -0.502507000
C        5.146114000     -2.286640000     -1.126633000
C        4.946942000     -0.945642000     -0.797948000
C        2.232816000     -1.210899000      1.878164000
C        2.764416000     -0.319635000      3.021494000
C        1.558164000      0.111000000      3.864988000
C        0.522458000      0.691310000      2.890001000
C       -0.895403000      0.904830000      3.352092000
C       -1.689465000      1.838113000      2.666197000
C       -3.035320000      1.999831000      2.982707000
C       -3.616799000      1.232742000      3.993612000
C       -2.833913000      0.316043000      4.692311000
C       -1.484182000      0.155388000      4.376220000
P        0.588944000     -0.408266000      1.350005000
C       -0.554618000     -1.840931000      1.755433000
C       -1.995223000     -1.589086000      1.306156000
P       -1.994502000     -0.716179000     -0.342271000
Co      -0.284912000      0.633028000     -0.529449000
C        0.983008000      2.216226000     -1.059892000
C        1.456801000      2.809820000      0.191889000
O        0.808992000      3.562721000      0.906437000
C       -3.813503000     -0.231468000     -0.495898000
C       -4.462376000     -1.525184000     -1.030480000
C       -3.558807000     -2.125977000     -2.123842000
C       -2.071867000     -2.051980000     -1.685083000
C       -1.413241000     -3.336398000     -1.239264000
C       -0.030231000     -3.492351000     -1.414501000
C        0.618978000     -4.642715000     -0.972577000
C       -0.098302000     -5.658223000     -0.339818000
C       -1.473216000     -5.513525000     -0.159602000
C       -2.124167000     -4.364480000     -0.607835000
C       -4.039281000      1.037547000     -1.295520000
C       -4.694826000      1.066008000     -2.529042000
C       -4.880233000      2.268907000     -3.216386000
C       -4.418877000      3.466581000     -2.678308000
C       -3.766274000      3.453116000     -1.443552000
C       -3.577843000      2.253483000     -0.768847000
O        0.971697000     -0.422651000     -2.012344000
C        1.900557000      0.338773000     -2.348022000
N        2.025101000      1.581206000     -1.865586000
C        2.920573000     -0.122570000     -3.359828000
C        0.256042000      3.285462000     -1.896575000
O        2.752580000      2.478142000      0.562828000
C        3.253620000      3.133412000      1.747769000
O        4.292392000      3.434627000     -1.655362000
C        5.629885000      2.987289000     -1.880794000
H       -2.567825000     -2.517450000      1.279906000
H       -2.494494000     -0.904288000      1.994963000
H       -0.506240000     -2.061313000      2.824837000
H       -0.138666000     -2.699472000      1.222149000
H        3.268284000      0.557748000      2.611557000
H        3.502387000     -0.868478000      3.612761000
H        1.158644000     -0.762844000      4.388126000
H        1.831874000      0.845993000      4.627463000
H        2.840799000     -3.666267000      0.946064000
H        4.511667000     -4.310412000     -0.750760000
H        5.890418000     -2.564189000     -1.864350000
H        5.536873000     -0.179222000     -1.286531000
H        3.815058000      0.467522000      0.350891000
H       -1.235704000      2.428235000      1.875359000
H       -3.633884000      2.723276000      2.440769000
H       -4.665977000      1.354385000      4.237210000
H       -3.272449000     -0.279516000      5.485277000
H       -0.897687000     -0.568063000      4.928961000
H       -3.668473000     -1.551416000     -3.045350000
H       -3.851726000     -3.151747000     -2.357205000
H       -4.555696000     -2.232452000     -0.201455000
H       -5.476062000     -1.345375000     -1.397684000
H        0.534266000     -2.689534000     -1.875664000
H        1.688367000     -4.740344000     -1.118150000
H        0.407490000     -6.552223000      0.007078000
H       -2.042924000     -6.295731000      0.329898000
H       -3.193894000     -4.273353000     -0.457776000
H       -3.042995000      2.247337000      0.172122000
H       -3.395137000      4.376057000     -1.011979000
H       -4.563793000      4.399254000     -3.211697000
H       -5.390893000      2.263142000     -4.173110000
H       -5.075488000      0.154307000     -2.970953000
H       -4.147866000     -0.038389000      0.526888000
H       -1.466397000     -1.629462000     -2.486981000
H        0.892530000      1.650697000      2.525063000
H        1.910000000     -2.150997000      2.333734000
H       -1.181425000      1.179600000     -1.581208000
H        0.930242000      4.109202000     -2.179761000
H       -0.582511000      3.701404000     -1.339536000
H        3.274390000     -1.113378000     -3.077121000
H        2.429858000     -0.197762000     -4.333791000
H        4.259690000      2.743578000      1.890645000
H        3.282868000      4.213753000      1.600658000
H        2.635927000      2.909459000      2.616425000
H        2.798053000      2.150860000     -2.201460000
H        3.771989000      0.553438000     -3.445015000
H       -0.141960000      2.833563000     -2.804324000
H        3.978327000      3.066793000     -0.815615000
H        5.996080000      3.490330000     -2.776676000
H        6.290618000      3.240634000     -1.044291000
H        5.676732000      1.905325000     -2.050305000

100
TS proton transfer on Cα(R)...MeOH
G298K=-2776.542981
Img. Freq.=-736.83 cm-1
C       -4.345732000      1.572669000     -2.406043000
C       -3.911219000      1.085811000     -1.169763000
C       -3.732512000      2.008019000     -0.126601000
C       -3.990370000      3.361607000     -0.305963000
C       -4.420638000      3.834833000     -1.546873000
C       -4.594107000      2.934894000     -2.594408000
C       -3.625085000     -0.376971000     -0.896095000
C       -4.036518000     -1.395820000     -1.977304000
C       -2.934654000     -1.472138000     -3.050587000
C       -1.534387000     -1.462746000     -2.383339000
C       -0.786542000     -2.772992000     -2.328212000
C        0.616402000     -2.762964000     -2.351654000
C        1.341725000     -3.946891000     -2.241639000
C        0.680762000     -5.167634000     -2.102918000
C       -0.713272000     -5.191133000     -2.083478000
C       -1.438780000     -4.005568000     -2.197409000
P       -1.775592000     -0.699613000     -0.655536000
Co      -0.152657000      0.662094000     -0.076256000
O        1.141768000      0.437504000     -1.871627000
C        1.696760000      1.520232000     -2.123917000
C        2.731663000      1.606321000     -3.217217000
C       -1.829929000     -2.126241000      0.554599000
C       -0.418602000     -2.462316000      1.049053000
P        0.622809000     -0.921758000      1.316784000
C        0.348808000     -0.476147000      3.138316000
C       -1.104647000     -0.592837000      3.521176000
C       -1.979034000      0.443821000      3.154216000
C       -3.347394000      0.339782000      3.387295000
C       -3.874429000     -0.802691000      3.992349000
C       -3.014703000     -1.830290000      4.374256000
C       -1.642143000     -1.724791000      4.143730000
C        2.298342000     -1.750292000      1.657556000
C        3.353697000     -1.551020000      0.600470000
C        3.917913000     -2.657383000     -0.044562000
C        4.909352000     -2.498893000     -1.013115000
C        5.361176000     -1.223649000     -1.346904000
C        4.803048000     -0.112759000     -0.712233000
C        3.803067000     -0.272970000      0.242867000
C        2.683764000     -1.285400000      3.080393000
C        1.401581000     -1.275027000      3.923953000
C        0.392025000      2.735306000     -0.420166000
N        1.398524000      2.652092000     -1.464749000
C       -0.489438000      3.977267000     -0.615535000
C        0.886087000      2.599917000      0.955634000
O        2.287060000      2.585456000      1.067013000
C        2.794408000      2.619224000      2.410623000
O        0.187392000      2.766885000      1.970323000
H       -2.316566000     -3.005680000      0.129257000
H       -2.445001000     -1.769722000      1.384415000
H       -0.451902000     -3.057541000      1.965154000
H        0.116476000     -3.044850000      0.295759000
H        3.120324000     -0.283673000      3.039813000
H        3.445247000     -1.947531000      3.501755000
H        1.073177000     -2.307559000      4.076594000
H        1.566545000     -0.839671000      4.914008000
H        3.573166000     -3.653923000      0.210525000
H        5.328338000     -3.371430000     -1.502253000
H        6.135434000     -1.094799000     -2.094790000
H        5.144956000      0.884117000     -0.966654000
H        3.348432000      0.603000000      0.685074000
H       -1.567189000      1.323429000      2.669261000
H       -4.007130000      1.149449000      3.095317000
H       -4.940729000     -0.886667000      4.168728000
H       -3.410103000     -2.719867000      4.852178000
H       -0.996077000     -2.540293000      4.444782000
H       -3.002341000     -0.603106000     -3.707847000
H       -3.064590000     -2.352722000     -3.684022000
H       -4.150405000     -2.373447000     -1.500215000
H       -5.008134000     -1.150223000     -2.415522000
H        1.131952000     -1.812541000     -2.428056000
H        2.424822000     -3.910788000     -2.253080000
H        1.244500000     -6.089367000     -2.012684000
H       -1.239724000     -6.133488000     -1.978308000
H       -2.521836000     -4.047360000     -2.177229000
H       -3.376758000      1.653114000      0.833401000
H       -3.846240000      4.049863000      0.519388000
H       -4.616029000      4.891096000     -1.692955000
H       -4.929522000      3.286906000     -3.563854000
H       -4.505275000      0.896912000     -3.236257000
H       -4.094999000     -0.631375000      0.057513000
H       -0.889669000     -0.737122000     -2.878651000
H        0.609193000      0.585131000      3.165119000
H        2.071903000     -2.818817000      1.714928000
H       -0.682283000      1.871759000     -0.805044000
H        0.128083000      4.882583000     -0.590968000
H       -1.223629000      4.033487000      0.185189000
H        3.531710000      0.899192000     -2.993240000
H        2.266608000      1.297992000     -4.155933000
H        3.878471000      2.580022000      2.314697000
H        2.490727000      3.535536000      2.918655000
H        2.441264000      1.763982000      2.985582000
H        1.968074000      3.478692000     -1.623495000
H        3.150082000      2.605670000     -3.337586000
H       -1.021883000      3.934557000     -1.568248000
O        3.377627000      4.599060000     -0.579423000
H        3.052721000      3.981063000      0.097802000
C        4.683292000      4.158627000     -0.955775000
H        5.058776000      4.845896000     -1.715201000
H        5.375847000      4.165182000     -0.106095000
H        4.665810000      3.148470000     -1.382237000

100
Co-Product(R)...MeOH
G298K=-2776.568290
C       -3.681656000      0.676723000      0.256778000
C       -3.178675000      1.985547000      0.291009000
C       -3.716406000      2.926773000     -0.594069000
C       -4.733843000      2.582029000     -1.483844000
C       -5.236307000      1.282629000     -1.497925000
C       -4.704498000      0.334075000     -0.623038000
C       -2.086064000      2.386708000      1.247535000
C       -2.462535000      2.342643000      2.746741000
C       -1.156841000      2.431000000      3.548055000
C       -0.214606000      1.351980000      2.991426000
C        1.253891000      1.408517000      3.329827000
C        2.018507000      0.239614000      3.175854000
C        3.397859000      0.259425000      3.357854000
C        4.045107000      1.446226000      3.708624000
C        3.293733000      2.606071000      3.886429000
C        1.909889000      2.587278000      3.700106000
P       -0.504004000      1.346652000      1.111981000
C        0.681989000      2.659019000      0.490544000
C        2.064151000      2.085716000      0.144095000
P        1.888880000      0.411454000     -0.658015000
Co       0.058409000     -0.642711000      0.162464000
C       -0.873897000     -2.167960000      1.006054000
O        0.171746000     -2.044348000      1.767214000
C        3.665496000     -0.210725000     -0.696049000
C        4.303802000      0.612770000     -1.830081000
C        3.330540000      0.649942000     -3.027538000
C        1.861555000      0.750646000     -2.528612000
C        1.089940000      2.013877000     -2.830135000
C       -0.311117000      1.956252000     -2.898516000
C       -1.067669000      3.111612000     -3.075635000
C       -0.440584000      4.352930000     -3.190069000
C        0.950672000      4.422417000     -3.133661000
C        1.707694000      3.264014000     -2.956707000
C        3.688878000     -1.725138000     -0.848868000
C        4.330602000     -2.375075000     -1.908799000
C        4.320687000     -3.767980000     -2.012362000
C        3.668617000     -4.540816000     -1.055312000
C        3.028369000     -3.906484000      0.010430000
C        3.040065000     -2.518539000      0.112450000
O       -0.837713000     -1.061453000     -1.759108000
C       -1.751399000     -1.907850000     -1.880110000
N       -1.794582000     -3.017835000     -1.134942000
C       -0.798423000     -3.256203000     -0.088574000
C       -0.911762000     -4.676381000      0.465300000
C       -2.826060000     -1.707140000     -2.915726000
O       -2.181327000     -2.243840000      1.603808000
C       -2.304109000     -1.798264000      2.948600000
O       -4.084169000     -3.913840000      0.436708000
C       -5.410561000     -3.439609000      0.221488000
H        2.620807000      2.782325000     -0.484282000
H        2.645799000      1.915748000      1.051784000
H        0.766775000      3.465223000      1.224116000
H        0.211930000      3.074083000     -0.404106000
H       -2.982948000      1.406806000      2.973812000
H       -3.150315000      3.156906000      2.991134000
H       -0.728643000      3.429111000      3.413275000
H       -1.324081000      2.293775000      4.620584000
H       -3.328140000      3.939928000     -0.590975000
H       -5.131284000      3.328422000     -2.162815000
H       -6.028197000      1.008137000     -2.185652000
H       -5.081739000     -0.680674000     -0.633237000
H       -3.252595000     -0.089222000      0.891878000
H        1.516052000     -0.670518000      2.868014000
H        3.970099000     -0.651212000      3.216299000
H        5.120501000      1.464781000      3.845042000
H        3.783150000      3.532373000      4.166915000
H        1.350611000      3.505133000      3.834085000
H        3.427812000     -0.270670000     -3.605896000
H        3.582282000      1.468032000     -3.704928000
H        4.474052000      1.628200000     -1.461831000
H        5.284302000      0.225749000     -2.121318000
H       -0.800007000      0.996595000     -2.776319000
H       -2.148876000      3.041863000     -3.107058000
H       -1.028491000      5.254332000     -3.321972000
H        1.451166000      5.380438000     -3.223077000
H        2.787516000      3.344548000     -2.905095000
H        2.498760000     -2.047285000      0.924231000
H        2.510051000     -4.492338000      0.761440000
H        3.656598000     -5.621798000     -1.138149000
H        4.824761000     -4.244684000     -2.845974000
H        4.850072000     -1.804374000     -2.667723000
H        4.108896000      0.046105000      0.270409000
H        1.283108000     -0.089071000     -2.916226000
H       -0.583379000      0.372521000      3.299059000
H       -1.783949000      3.411766000      1.014499000
H        0.188599000     -3.150966000     -0.549201000
H       -1.895903000     -4.856739000      0.897572000
H       -0.158085000     -4.806483000      1.243591000
H       -3.300139000     -0.740358000     -2.740752000
H       -2.356527000     -1.679225000     -3.901541000
H       -3.248823000     -2.193033000      3.324039000
H       -1.475992000     -2.159383000      3.560858000
H       -2.330321000     -0.706411000      3.000813000
H       -2.652801000     -3.557575000     -1.094045000
H       -3.582859000     -2.491887000     -2.901737000
H       -0.730961000     -5.415034000     -0.320005000
H       -3.552317000     -3.221987000      0.872600000
H       -6.050884000     -4.305612000      0.042733000
H       -5.798608000     -2.896249000      1.090234000
H       -5.473409000     -2.785402000     -0.656925000

Alternative redox Co(0)-Co(II) mechanism A: Hydride transfer on Cα atom
94
TS Hydride transfer on Cα(S) (MAA, Redox mechansim A - Hydride transfer on Cα, evaluated is S-path)
G298K=-2660.778931
Img. Freq.=-670.278 cm-1
P     1.415093000000     -0.795479000000      0.648982000000
P    -1.597417000000     -1.549587000000      0.070715000000
C    -0.670820000000     -2.706428000000      1.183516000000
C     0.843057000000     -2.566278000000      0.957730000000
H    -0.987417000000     -3.742804000000      1.048196000000
H    -0.937629000000     -2.397688000000      2.196656000000
H     1.392329000000     -3.013431000000      1.787112000000
H     1.127670000000     -3.116255000000      0.058614000000
C    -3.373583000000     -1.629204000000      0.648757000000
C    -1.965146000000     -2.497989000000     -1.516376000000
C     3.097832000000     -1.219042000000     -0.116072000000
C     2.271906000000     -0.297393000000      2.252095000000
C     3.904965000000     -1.848589000000      1.049926000000
C     3.774902000000     -0.049422000000     -0.793901000000
H     4.975844000000     -1.726592000000      0.872514000000
H     3.712867000000     -2.923106000000      1.058684000000
C     3.490488000000     -1.238931000000      2.420598000000
C     1.358977000000     -0.151161000000      3.442484000000
H     3.254053000000     -2.040509000000      3.121676000000
H     4.314875000000     -0.678650000000      2.869762000000
C     3.651375000000      0.109920000000     -2.179451000000
C     4.305015000000      1.139125000000     -2.848747000000
C     5.093786000000      2.044515000000     -2.142612000000
C     5.218343000000      1.908577000000     -0.761763000000
C     4.568514000000      0.870538000000     -0.095163000000
H     3.036057000000     -0.586831000000     -2.737883000000
H     4.192538000000      1.237936000000     -3.922753000000
H     5.602336000000      2.849360000000     -2.661169000000
H     5.830133000000      2.605574000000     -0.199238000000
H     4.705181000000      0.771839000000      0.974871000000
C     0.936396000000      1.123202000000      3.840228000000
C     0.047904000000      1.292814000000      4.899370000000
C    -0.442759000000      0.182873000000      5.586153000000
C    -0.024900000000     -1.092764000000      5.207835000000
C     0.870069000000     -1.255962000000      4.152058000000
H     1.296702000000      1.991394000000      3.298744000000
H    -0.263755000000      2.291443000000      5.185307000000
H    -1.136934000000      0.309929000000      6.409118000000
H    -0.393910000000     -1.964726000000      5.736617000000
H     1.180954000000     -2.257539000000      3.881324000000
C    -3.266763000000     -3.312502000000     -1.281946000000
C    -0.736902000000     -3.228031000000     -2.007164000000
H    -3.960291000000     -3.096185000000     -2.097157000000
H    -3.075771000000     -4.384330000000     -1.330839000000
C    -3.910282000000     -2.965411000000      0.090078000000
C    -4.073757000000     -0.358374000000      0.216540000000
H    -3.659432000000     -3.748400000000      0.809749000000
H    -5.000462000000     -2.942968000000      0.017828000000
C     0.204199000000     -2.536687000000     -2.783977000000
C     1.401932000000     -3.136442000000     -3.165137000000
C     1.687416000000     -4.444947000000     -2.776149000000
C     0.755454000000     -5.148284000000     -2.014476000000
C    -0.444166000000     -4.546857000000     -1.636689000000
H    -0.001457000000     -1.513678000000     -3.076085000000
H     2.112357000000     -2.583014000000     -3.768779000000
H     2.621093000000     -4.911703000000     -3.067775000000
H     0.962122000000     -6.167772000000     -1.708681000000
H    -1.144158000000     -5.110933000000     -1.032219000000
C    -4.060072000000      0.752568000000      1.073734000000
C    -4.636298000000      1.961289000000      0.692276000000
C    -5.229254000000      2.090123000000     -0.564989000000
C    -5.249619000000      0.995385000000     -1.425443000000
C    -4.680440000000     -0.218216000000     -1.036781000000
H    -3.586587000000      0.665579000000      2.044806000000
H    -4.625318000000      2.801199000000      1.378610000000
H    -5.672539000000      3.031601000000     -0.866671000000
H    -5.710795000000      1.081215000000     -2.402871000000
H    -4.713013000000     -1.055091000000     -1.722903000000
H    -3.350417000000     -1.655689000000      1.740075000000
H    -2.178307000000     -1.691514000000     -2.221647000000
H     2.639298000000      0.701371000000      1.998384000000
H     2.894015000000     -1.972708000000     -0.879370000000
Co   -0.561980000000      0.366601000000      0.119228000000
H    -0.864100000000      0.297469000000      1.600376000000
H    -0.186929000000      1.753885000000      0.572206000000
C    -1.731229000000      4.147326000000     -1.367317000000
H    -2.182784000000      2.744998000000      0.067518000000
C    -2.987856000000      4.925792000000     -1.035214000000
H    -3.461088000000      4.613645000000     -0.104702000000
H    -2.732408000000      5.984643000000     -0.978130000000
H    -3.702205000000      4.795555000000     -1.851748000000
O    -0.961986000000      4.507493000000     -2.254581000000
C    -0.382791000000      2.147261000000     -0.892559000000
N    -1.507428000000      3.032641000000     -0.624940000000
C    -0.593974000000      1.048757000000     -1.791412000000
H     0.238308000000      0.748372000000     -2.414811000000
H    -1.580711000000      0.951271000000     -2.233171000000
C     0.954911000000      2.868170000000     -0.976855000000
C     2.356349000000      4.476623000000      0.025746000000
H     2.422280000000      5.084996000000     -0.877770000000
H     2.325765000000      5.109344000000      0.909444000000
H     3.204981000000      3.792584000000      0.064952000000
O     1.785166000000      2.668843000000     -1.827048000000
O     1.117808000000      3.736229000000      0.036577000000

94
Chelate(S)
G298K=-2660.810128
P       -0.662803000     -1.373807000      0.781080000
P       -2.003118000      1.231817000     -0.173029000
C       -2.633573000      0.527833000      1.441943000
C       -2.335816000     -0.974964000      1.529267000
H       -3.699424000      0.730783000      1.570763000
H       -2.099603000      1.071314000      2.225568000
H       -2.418505000     -1.340482000      2.553775000
H       -3.058944000     -1.532364000      0.929159000
C       -2.087096000      3.093965000      0.126504000
C       -3.489238000      1.214431000     -1.325443000
C       -0.805707000     -3.234378000      0.556770000
C        0.525626000     -1.617786000      2.207591000
C       -0.793174000     -3.792504000      2.003390000
C        0.281401000     -3.736963000     -0.367647000
H       -0.415385000     -4.817108000      2.006776000
H       -1.824706000     -3.843479000      2.356710000
C        0.033521000     -2.880116000      2.959364000
C        0.794830000     -0.386176000      3.037835000
H       -0.581446000     -2.588737000      3.812503000
H        0.896739000     -3.410964000      3.368840000
C        0.077778000     -3.682242000     -1.753105000
C        1.076638000     -4.065168000     -2.641349000
C        2.307922000     -4.514055000     -2.160535000
C        2.520375000     -4.583689000     -0.786214000
C        1.514649000     -4.201309000      0.102123000
H       -0.869160000     -3.315587000     -2.134855000
H        0.897993000     -4.007912000     -3.709294000
H        3.091104000     -4.805950000     -2.850745000
H        3.472029000     -4.930321000     -0.399384000
H        1.707822000     -4.258488000      1.166603000
C        2.030364000      0.264747000      2.929562000
C        2.292657000      1.433186000      3.643239000
C        1.321131000      1.977894000      4.480186000
C        0.093804000      1.328751000      4.614020000
C       -0.161827000      0.155422000      3.907590000
H        2.792409000     -0.153930000      2.282636000
H        3.257991000      1.916888000      3.542528000
H        1.518806000      2.892498000      5.027098000
H       -0.667369000      1.734912000      5.270634000
H       -1.117645000     -0.336626000      4.037624000
C       -4.235376000      2.516371000     -0.995056000
C       -4.183834000     -0.120220000     -1.251145000
H       -4.967265000      2.762010000     -1.769182000
H       -4.778188000      2.429066000     -0.048640000
C       -3.152426000      3.601712000     -0.870770000
C       -0.716599000      3.738970000      0.110703000
H       -3.566768000      4.559335000     -0.546396000
H       -2.702674000      3.758270000     -1.856099000
C       -3.569397000     -1.225790000     -1.862587000
C       -4.090037000     -2.507367000     -1.716895000
C       -5.245012000     -2.711279000     -0.959018000
C       -5.873817000     -1.620157000     -0.363424000
C       -5.348461000     -0.334614000     -0.508534000
H       -2.658611000     -1.074304000     -2.434102000
H       -3.594242000     -3.347537000     -2.190266000
H       -5.650788000     -3.709076000     -0.839122000
H       -6.775536000     -1.766073000      0.220692000
H       -5.849130000      0.497927000     -0.029435000
C        0.266707000      3.280156000      1.003329000
C        1.545312000      3.828741000      1.007566000
C        1.874615000      4.852444000      0.115647000
C        0.907901000      5.318745000     -0.771089000
C       -0.375102000      4.767528000     -0.771659000
H        0.041793000      2.477613000      1.698809000
H        2.283072000      3.452684000      1.705984000
H        2.871564000      5.278051000      0.114902000
H        1.148859000      6.112068000     -1.469616000
H       -1.107370000      5.149636000     -1.471449000
H       -2.496805000      3.195055000      1.137104000
H       -3.043193000      1.321070000     -2.318993000
H        1.449498000     -1.865150000      1.676201000
H       -1.773374000     -3.419116000      0.085356000
Co      -0.172850000      0.152894000     -0.826949000
H        0.051664000      1.181867000     -1.923611000
H        2.363554000      0.674453000      0.248593000
C        2.917251000      1.807250000     -2.825321000
H        2.501623000      2.471406000     -0.966320000
C        2.723410000      3.233743000     -3.317741000
H        2.967931000      3.985278000     -2.565818000
H        3.334487000      3.386618000     -4.206867000
H        1.672738000      3.363771000     -3.593085000
O        3.145866000      0.891701000     -3.610129000
C        2.665015000      0.392795000     -0.764307000
N        2.798896000      1.656871000     -1.482018000
C        1.609522000     -0.590143000     -1.337180000
H        1.801505000     -1.569107000     -0.894947000
H        1.776267000     -0.689696000     -2.409694000
C        4.007799000     -0.307275000     -0.602056000
C        5.073304000     -2.040935000      0.628697000
H        5.969621000     -1.447949000      0.816115000
H        4.831098000     -2.652482000      1.494647000
H        5.230979000     -2.672405000     -0.247114000
O        5.004599000     -0.165656000     -1.268887000
O        3.931813000     -1.187227000      0.426626000

94
TS_Proton transfer on Cβ(S)
G298K=-2660.778741
Img. Freq.=-832.6381 cm-1
P       -1.277172000     -1.112179000      0.647213000
P       -1.365143000      1.878989000     -0.217647000
C       -2.291912000      1.416821000      1.358628000
C       -2.661847000     -0.072893000      1.382197000
H       -3.175090000      2.047201000      1.494623000
H       -1.599031000      1.643647000      2.173534000
H       -2.924189000     -0.397714000      2.390749000
H       -3.532801000     -0.253342000      0.747488000
C       -0.807036000      3.644642000      0.232327000
C       -2.744109000      2.498332000     -1.359122000
C       -2.154646000     -2.761212000      0.373863000
C       -0.397571000     -1.868578000      2.131211000
C       -2.490930000     -3.270891000      1.795311000
C       -1.247576000     -3.632961000     -0.468576000
H       -2.593684000     -4.358833000      1.802098000
H       -3.467069000     -2.869434000      2.074044000
C       -1.423756000     -2.793258000      2.827171000
C        0.353918000     -0.878807000      2.982531000
H       -1.914536000     -2.268243000      3.648513000
H       -0.897564000     -3.640091000      3.276492000
C       -1.154813000     -3.386182000     -1.847268000
C       -0.273280000     -4.102984000     -2.649232000
C        0.541579000     -5.089445000     -2.089524000
C        0.455185000     -5.351291000     -0.725099000
C       -0.431310000     -4.629539000      0.077097000
H       -1.769052000     -2.607379000     -2.286745000
H       -0.216056000     -3.888307000     -3.710622000
H        1.234405000     -5.644717000     -2.711327000
H        1.080716000     -6.115391000     -0.277162000
H       -0.473671000     -4.848684000      1.137184000
C        1.741436000     -0.756752000      2.827958000
C        2.467735000      0.191904000      3.544755000
C        1.817718000      1.043482000      4.436349000
C        0.438978000      0.923825000      4.612527000
C       -0.283367000     -0.030046000      3.897863000
H        2.251324000     -1.420059000      2.138436000
H        3.540684000      0.263557000      3.405139000
H        2.377418000      1.788483000      4.989961000
H       -0.077416000      1.575501000      5.308534000
H       -1.352394000     -0.105348000      4.054703000
C       -2.980474000      3.954120000     -0.933118000
C       -3.880224000      1.511538000     -1.383571000
H       -3.558571000      4.501532000     -1.683375000
H       -3.539005000      4.003082000      0.007001000
C       -1.583100000      4.563889000     -0.732582000
C        0.699014000      3.755855000      0.285998000
H       -1.630626000      5.586556000     -0.348920000
H       -1.082742000      4.605658000     -1.704952000
C       -3.691726000      0.291825000     -2.055781000
C       -4.652346000     -0.712530000     -2.005374000
C       -5.832828000     -0.516919000     -1.285196000
C       -6.041126000      0.695443000     -0.631395000
C       -5.074093000      1.701597000     -0.681133000
H       -2.765234000      0.125792000     -2.597908000
H       -4.479102000     -1.650001000     -2.522188000
H       -6.581205000     -1.299634000     -1.239246000
H       -6.957400000      0.861499000     -0.075697000
H       -5.252699000      2.632184000     -0.156426000
C        1.397656000      3.025549000      1.262583000
C        2.785739000      3.072055000      1.341677000
C        3.515887000      3.849560000      0.438491000
C        2.836732000      4.572768000     -0.539135000
C        1.442885000      4.526709000     -0.612827000
H        0.852935000      2.410165000      1.971641000
H        3.295385000      2.500304000      2.107783000
H        4.597466000      3.890544000      0.500652000
H        3.389656000      5.178144000     -1.248523000
H        0.941844000      5.105011000     -1.378835000
H       -1.190631000      3.815836000      1.243303000
H       -2.273411000      2.507140000     -2.346699000
H        0.345573000     -2.498401000      1.634121000
H       -3.067869000     -2.554794000     -0.188987000
Co      -0.170939000      0.164652000     -0.820321000
H        0.902003000      0.394671000     -1.876791000
H        2.349802000     -0.129139000      0.214650000
C        4.013383000      0.811657000     -2.504382000
H        3.423959000      1.568420000     -0.701808000
C        4.606732000      2.162923000     -2.861328000
H        4.842436000      2.774977000     -1.990456000
H        5.506355000      2.002067000     -3.455197000
H        3.885272000      2.707745000     -3.476700000
O        4.038665000     -0.128805000     -3.293352000
C        2.719768000     -0.420689000     -0.773188000
N        3.435759000      0.739624000     -1.277516000
C        1.514393000     -0.825589000     -1.650623000
H        1.143594000     -1.806348000     -1.361206000
H        1.845317000     -0.905399000     -2.684349000
C        3.670400000     -1.583030000     -0.478798000
C        3.739390000     -3.778551000      0.423390000
H        4.472428000     -3.524284000      1.190288000
H        3.009804000     -4.487036000      0.806312000
H        4.249747000     -4.190143000     -0.448036000
O        4.866660000     -1.593453000     -0.631361000
O        2.978420000     -2.611018000      0.051541000

Alternative non-redox σ-bond metathesis mechanism B

96
Chelate-H2-H-Int(S) (MAA, σ-bond metathesis mechanism B, reaction pathway that leads to the (S)-product)
G298K=-2661.993679
P       -1.347825000     -0.282323000      0.617394000
P        1.719050000      0.278592000      0.931492000
C        0.842852000     -0.400556000      2.435369000
C       -0.653815000     -0.095993000      2.355590000
H        1.272653000     -0.029014000      3.368245000
H        1.015174000     -1.479257000      2.401549000
H       -1.223835000     -0.706822000      3.058557000
H       -0.826399000      0.950692000      2.610788000
C        3.414524000     -0.515639000      1.129481000
C        2.430482000      1.945222000      1.402360000
C       -2.914446000      0.794547000      0.823758000
C       -2.295701000     -1.934597000      0.566845000
C       -4.066276000     -0.213702000      1.021582000
C       -3.082297000      1.842967000     -0.254299000
H       -5.027670000      0.208289000      0.719930000
H       -4.146295000     -0.429325000      2.089160000
C       -3.743477000     -1.503345000      0.252952000
C       -2.086720000     -2.805349000      1.787127000
H       -4.453022000     -2.303149000      0.482936000
H       -3.807013000     -1.322599000     -0.822542000
C       -2.231758000      2.958685000     -0.239403000
C       -2.347099000      3.965265000     -1.191980000
C       -3.327388000      3.883987000     -2.182314000
C       -4.185682000      2.787970000     -2.201028000
C       -4.061364000      1.776731000     -1.247404000
H       -1.471926000      3.041296000      0.529496000
H       -1.673955000      4.814031000     -1.155947000
H       -3.423698000      4.668534000     -2.924278000
H       -4.955974000      2.714545000     -2.960550000
H       -4.742059000      0.936354000     -1.285253000
C       -0.874674000     -3.502558000      1.920166000
C       -0.623337000     -4.303226000      3.030630000
C       -1.580105000     -4.432149000      4.038667000
C       -2.790423000     -3.754311000      3.915550000
C       -3.040327000     -2.949695000      2.802316000
H       -0.124574000     -3.394894000      1.144956000
H        0.321914000     -4.829925000      3.108135000
H       -1.386220000     -5.055444000      4.904336000
H       -3.547903000     -3.849554000      4.685994000
H       -3.994719000     -2.444128000      2.734246000
C        3.493427000      1.661351000      2.492433000
C        1.443610000      3.047415000      1.694107000
H        4.305354000      2.386894000      2.396859000
H        3.063368000      1.813134000      3.483674000
C        4.018964000      0.199790000      2.366109000
C        4.229020000     -0.437077000     -0.140401000
H        3.738000000     -0.362635000      3.258196000
H        5.109451000      0.175524000      2.316712000
C        1.233969000      4.061073000      0.750732000
C        0.334473000      5.097352000      0.994352000
C       -0.389713000      5.131102000      2.184366000
C       -0.195666000      4.125621000      3.131540000
C        0.717281000      3.100973000      2.891514000
H        1.784773000      4.038468000     -0.183389000
H        0.197197000      5.875263000      0.251863000
H       -1.096773000      5.930699000      2.372260000
H       -0.751457000      4.140785000      4.062304000
H        0.865616000      2.340188000      3.648597000
C        4.112884000     -1.463311000     -1.086872000
C        4.809843000     -1.417449000     -2.289060000
C        5.641338000     -0.333196000     -2.575984000
C        5.772061000      0.692219000     -1.642036000
C        5.075568000      0.638058000     -0.433280000
H        3.449532000     -2.290898000     -0.873299000
H        4.699787000     -2.224731000     -3.004889000
H        6.184178000     -0.291927000     -3.513534000
H        6.420694000      1.536458000     -1.848426000
H        5.204016000      1.444696000      0.278913000
H        3.228682000     -1.568003000      1.350473000
H        2.951825000      2.211551000      0.478125000
H       -1.877092000     -2.445520000     -0.299057000
H       -2.751370000      1.338110000      1.756005000
Co       0.451577000     -0.080613000     -0.835740000
H        1.654326000     -0.045417000     -3.760600000
H        1.781105000      0.005938000     -1.497048000
C        0.908630000     -2.869222000     -1.622773000
H        0.509595000     -2.750466000     -3.584642000
C        1.351737000     -4.305732000     -1.779535000
H        0.612538000     -4.949122000     -1.295714000
H        1.461962000     -4.613739000     -2.819958000
H        2.300575000     -4.444773000     -1.258815000
O        0.898610000     -2.344410000     -0.493843000
C       -0.055854000     -0.872635000     -2.737140000
N        0.543438000     -2.212693000     -2.726349000
C        0.570298000     -0.048816000     -3.869619000
H        0.223723000      0.983397000     -3.831949000
H        0.317815000     -0.445231000     -4.865766000
C       -1.512223000     -1.044198000     -2.903150000
C       -3.469697000     -0.141274000     -3.891693000
H       -4.122041000     -0.414006000     -3.063110000
H       -3.781205000      0.812881000     -4.309455000
H       -3.518076000     -0.922918000     -4.653532000
O       -2.167015000     -2.041668000     -2.623866000
O       -2.114993000      0.048543000     -3.458479000
H        0.516202000      1.719763000     -1.526167000
H       -0.222156000      1.749891000     -1.326202000

96
TS Proton transfer on Cα(S)
G298K=-2661.973186
Img. Freq.=-346.5003 cm-1
P       -0.053566000      1.873324000      0.559669000
P        1.918160000     -0.583638000      0.116749000
C        2.192427000      0.536013000      1.587274000
C        1.625570000      1.947599000      1.362109000
H        3.244205000      0.590158000      1.869605000
H        1.653966000      0.047497000      2.402205000
H        1.584483000      2.505241000      2.299788000
H        2.261609000      2.507272000      0.672025000
C        2.382931000     -2.251036000      0.878305000
C        3.482294000     -0.469779000     -0.956370000
C       -0.417935000      3.645894000      0.096750000
C       -1.310584000      1.944456000      1.950058000
C       -0.639263000      4.356018000      1.456520000
C       -1.579889000      3.665682000     -0.877076000
H       -1.292643000      5.221068000      1.327510000
H        0.322774000      4.743945000      1.796016000
C       -1.206263000      3.373480000      2.530336000
C       -1.227399000      0.764489000      2.884858000
H       -0.557640000      3.383035000      3.406904000
H       -2.192765000      3.691901000      2.875660000
C       -1.334077000      3.442231000     -2.239831000
C       -2.376747000      3.401834000     -3.159797000
C       -3.693939000      3.581805000     -2.735948000
C       -3.952944000      3.804432000     -1.386338000
C       -2.905318000      3.846688000     -0.465224000
H       -0.314785000      3.284958000     -2.573047000
H       -2.161792000      3.225991000     -4.207947000
H       -4.508176000      3.545900000     -3.450580000
H       -4.971987000      3.945240000     -1.043685000
H       -3.134569000      4.025124000      0.578524000
C       -2.001023000     -0.371853000      2.608391000
C       -1.857393000     -1.540109000      3.352531000
C       -0.950349000     -1.587868000      4.410763000
C       -0.200595000     -0.453320000      4.720264000
C       -0.336738000      0.710496000      3.964380000
H       -2.712074000     -0.341355000      1.791528000
H       -2.448814000     -2.411739000      3.096038000
H       -0.833056000     -2.495842000      4.990999000
H        0.500251000     -0.474724000      5.547332000
H        0.272728000      1.571416000      4.212149000
C        4.327477000     -1.727194000     -0.619490000
C        4.156064000      0.874690000     -0.818144000
H        4.138564000     -2.476769000     -1.390180000
H        5.396336000     -1.505368000     -0.653437000
C        3.918725000     -2.287833000      0.755301000
C        1.605041000     -3.401475000      0.264116000
H        4.341276000     -1.663941000      1.547828000
H        4.313320000     -3.295381000      0.912127000
C        3.747794000      1.938564000     -1.635800000
C        4.291925000      3.211647000     -1.484447000
C        5.264168000      3.447842000     -0.512389000
C        5.690967000      2.396062000      0.296933000
C        5.142775000      1.123160000      0.144716000
H        2.981590000      1.764933000     -2.382314000
H        3.956859000      4.018701000     -2.126603000
H        5.688630000      4.437940000     -0.391419000
H        6.451584000      2.564769000      1.051134000
H        5.487867000      0.322001000      0.788008000
C        0.224000000     -3.475944000      0.500011000
C       -0.545714000     -4.514531000     -0.012534000
C        0.057758000     -5.518713000     -0.771125000
C        1.427843000     -5.462986000     -1.012901000
C        2.193741000     -4.411292000     -0.505059000
H       -0.255340000     -2.706364000      1.093902000
H       -1.614687000     -4.511640000      0.165313000
H       -0.536245000     -6.330326000     -1.176148000
H        1.908146000     -6.235057000     -1.603960000
H        3.256958000     -4.398495000     -0.707508000
H        2.091403000     -2.187249000      1.929885000
H        3.101636000     -0.548429000     -1.975461000
H       -2.251260000      1.862799000      1.397641000
H        0.467883000      4.040527000     -0.404916000
Co      -0.028393000      0.207390000     -0.861330000
H       -3.781305000      0.678043000     -1.302708000
H       -1.523030000     -0.733686000     -0.300270000
C       -0.912242000     -1.980246000     -2.580951000
H       -2.389602000     -3.181819000     -1.948622000
C       -0.234461000     -3.110427000     -3.304782000
H       -0.030444000     -2.801019000     -4.332391000
H        0.721421000     -3.308440000     -2.814694000
H       -0.821458000     -4.028169000     -3.314502000
O       -0.345708000     -0.846648000     -2.563929000
C       -2.890174000     -1.270763000     -1.291160000
N       -2.097045000     -2.213780000     -2.020609000
C       -3.297511000     -0.003707000     -2.000696000
H       -3.995852000     -0.191031000     -2.830267000
H       -2.433144000      0.517121000     -2.415328000
C       -3.671655000     -1.890485000     -0.291692000
C       -5.373597000     -1.590118000      1.354319000
H       -4.752713000     -1.802586000      2.228669000
H       -6.111880000     -0.830047000      1.606606000
H       -5.872776000     -2.510745000      1.045974000
O       -3.561983000     -3.062054000      0.108851000
O       -4.596793000     -1.036801000      0.287083000
H        0.808567000      1.171445000     -1.636357000
H       -0.835295000     -0.741555000      0.209752000

96
Co(II)-Prod-H2(S)
G298K=-2661.997036
P        0.060602000     -2.007417000      0.564904000
P       -1.961390000      0.399844000      0.375098000
C       -2.209005000     -0.842144000      1.765411000
C       -1.575807000     -2.209476000      1.444520000
H       -3.268605000     -0.960013000      1.993789000
H       -1.733825000     -0.411493000      2.647081000
H       -1.478376000     -2.812590000      2.350311000
H       -2.208594000     -2.763114000      0.745077000
C       -1.836902000      2.000378000      1.359116000
C       -3.717290000      0.841572000     -0.162332000
C        0.532502000     -3.767473000      0.111254000
C        1.351645000     -2.012547000      1.936309000
C        0.804614000     -4.460946000      1.465680000
C        1.690778000     -3.722371000     -0.865541000
H        1.481101000     -5.308588000      1.334088000
H       -0.137855000     -4.874082000      1.829843000
C        1.363313000     -3.448315000      2.513309000
C        1.226842000     -0.861775000      2.901870000
H        0.762887000     -3.501932000      3.422005000
H        2.383523000     -3.707472000      2.808024000
C        1.432821000     -3.492825000     -2.225525000
C        2.469837000     -3.404819000     -3.149129000
C        3.795225000     -3.538784000     -2.732838000
C        4.066982000     -3.763388000     -1.386052000
C        3.024899000     -3.855265000     -0.462115000
H        0.407323000     -3.364839000     -2.550745000
H        2.243777000     -3.227799000     -4.194965000
H        4.604615000     -3.466609000     -3.450390000
H        5.091973000     -3.868012000     -1.047745000
H        3.266174000     -4.035281000      0.578403000
C        1.933964000      0.322141000      2.648249000
C        1.773575000      1.445216000      3.455908000
C        0.900732000      1.409176000      4.543154000
C        0.207512000      0.231710000      4.821433000
C        0.372647000     -0.891402000      4.011535000
H        2.611216000      0.367419000      1.805178000
H        2.328354000      2.349920000      3.232065000
H        0.768549000      2.283587000      5.170163000
H       -0.467761000      0.185700000      5.668698000
H       -0.188285000     -1.789379000      4.241697000
C       -4.353647000      1.639676000      1.002094000
C       -4.482548000     -0.332425000     -0.720169000
H       -4.976171000      2.438145000      0.589258000
H       -5.023571000      1.005219000      1.582663000
C       -3.252912000      2.216581000      1.943079000
C       -1.288541000      3.111955000      0.494378000
H       -3.299778000      1.699236000      2.903837000
H       -3.426890000      3.275164000      2.151160000
C       -4.396892000     -0.617326000     -2.091231000
C       -5.032995000     -1.726966000     -2.641831000
C       -5.774815000     -2.584526000     -1.829688000
C       -5.875588000     -2.313104000     -0.466304000
C       -5.238643000     -1.199689000      0.080633000
H       -3.817274000      0.039697000     -2.730682000
H       -4.950043000     -1.920683000     -3.705636000
H       -6.272568000     -3.448718000     -2.254733000
H       -6.454527000     -2.966927000      0.176711000
H       -5.343323000     -1.011098000      1.141961000
C        0.099326000      3.308318000      0.427590000
C        0.650034000      4.298711000     -0.380139000
C       -0.179731000      5.120691000     -1.144146000
C       -1.560367000      4.940510000     -1.087808000
C       -2.108602000      3.946171000     -0.275915000
H        0.746219000      2.665126000      1.010959000
H        1.726531000      4.418802000     -0.422780000
H        0.246113000      5.890798000     -1.777436000
H       -2.216052000      5.574379000     -1.674775000
H       -3.185639000      3.832374000     -0.242961000
H       -1.117568000      1.806601000      2.157740000
H       -3.525659000      1.532577000     -0.988620000
H        2.272706000     -1.863969000      1.365380000
H       -0.329709000     -4.215006000     -0.387653000
Co      -0.209523000     -0.360047000     -0.822583000
H        2.664472000     -0.691024000     -2.170303000
H        2.026343000      1.005773000     -0.539163000
C        0.977019000      1.815079000     -2.800216000
H        2.730814000      2.828567000     -2.655025000
C        0.474942000      2.785839000     -3.840721000
H       -0.339578000      3.360625000     -3.394516000
H        1.241790000      3.475094000     -4.194754000
H        0.073259000      2.221283000     -4.683173000
O        0.240699000      0.884438000     -2.433252000
C        2.823441000      1.251996000     -1.255009000
N        2.218881000      2.018047000     -2.335531000
C        3.444152000     -0.067702000     -1.731625000
H        3.872371000     -0.610054000     -0.889026000
H        4.223166000      0.108453000     -2.477135000
C        3.803444000      2.149619000     -0.530409000
C        5.251217000      2.287347000      1.339308000
H        4.749455000      3.170659000      1.735320000
H        5.546076000      1.620249000      2.144641000
H        6.117817000      2.589160000      0.750811000
O        4.060900000      3.294138000     -0.835996000
O        4.335611000      1.520507000      0.523051000
H        0.570759000      0.473693000      0.184047000
H       -0.979707000     -1.340246000     -1.777216000

96
Chelate-H2-H-Int(R) (Reaction pathway that leads to the (R)-product)
G298K=-2661.996369
P        1.656275000     -0.352978000     -0.104169000
P       -1.243917000     -0.544086000     -1.290598000
C        0.058351000     -1.636490000     -2.070047000
C        1.454103000     -1.053591000     -1.832391000
H       -0.121134000     -1.795670000     -3.135375000
H       -0.038292000     -2.605884000     -1.575594000
H        2.232454000     -1.790002000     -2.042200000
H        1.613953000     -0.202858000     -2.497798000
C       -2.760958000     -1.646794000     -1.406339000
C       -1.897883000      0.539300000     -2.672292000
C        3.227775000      0.699245000     -0.405242000
C        2.565619000     -1.689203000      0.917991000
C        4.391585000     -0.211122000      0.036085000
C        3.175675000      2.086574000      0.198046000
H        5.288902000      0.369342000      0.264084000
H        4.648347000     -0.866588000     -0.799135000
C        3.937682000     -1.055403000      1.235711000
C        2.590753000     -3.052632000      0.254980000
H        4.674519000     -1.818366000      1.498966000
H        3.830053000     -0.412911000      2.113741000
C        2.370029000      3.050326000     -0.422844000
C        2.261230000      4.339016000      0.088793000
C        2.971667000      4.698176000      1.234972000
C        3.794086000      3.756641000      1.849728000
C        3.895832000      2.464074000      1.335214000
H        1.820263000      2.786061000     -1.319445000
H        1.624889000      5.062136000     -0.409601000
H        2.890511000      5.701057000      1.638593000
H        4.356435000      4.024065000      2.737546000
H        4.535883000      1.752273000      1.841178000
C        1.435670000     -3.850050000      0.287758000
C        1.406730000     -5.100509000     -0.323850000
C        2.533988000     -5.588740000     -0.985067000
C        3.688708000     -4.810893000     -1.021129000
C        3.716456000     -3.557443000     -0.407912000
H        0.549741000     -3.468347000      0.781549000
H        0.499861000     -5.694313000     -0.283630000
H        2.513054000     -6.561861000     -1.462419000
H        4.575568000     -5.176821000     -1.526793000
H        4.633177000     -2.983815000     -0.449978000
C       -2.617361000     -0.416588000     -3.656431000
C       -0.885413000      1.502702000     -3.241471000
H       -3.485108000      0.096151000     -4.079007000
H       -1.967260000     -0.656890000     -4.498284000
C       -3.035225000     -1.731460000     -2.929278000
C       -3.895996000     -1.122557000     -0.555487000
H       -2.458906000     -2.565470000     -3.333642000
H       -4.085808000     -1.967099000     -3.111075000
C       -0.841851000      2.819414000     -2.763920000
C        0.113361000      3.723112000     -3.223958000
C        1.054384000      3.325291000     -4.172541000
C        1.020489000      2.019927000     -4.661657000
C        0.058104000      1.121209000     -4.204542000
H       -1.562010000      3.135542000     -2.017604000
H        0.125543000      4.735584000     -2.836041000
H        1.803299000      4.023834000     -4.527455000
H        1.744051000      1.698113000     -5.402279000
H        0.053109000      0.112922000     -4.600684000
C       -3.937238000     -1.455045000      0.805757000
C       -4.948386000     -0.972504000      1.629470000
C       -5.937327000     -0.133386000      1.112413000
C       -5.904696000      0.209402000     -0.237019000
C       -4.894009000     -0.284440000     -1.064334000
H       -3.144435000     -2.067838000      1.217854000
H       -4.957697000     -1.240142000      2.680240000
H       -6.723303000      0.247492000      1.754863000
H       -6.667358000      0.858940000     -0.652539000
H       -4.896321000     -0.008234000     -2.111959000
H       -2.462444000     -2.622483000     -1.017882000
H       -2.656338000      1.127613000     -2.147453000
H        1.978893000     -1.770899000      1.832084000
H        3.261524000      0.832508000     -1.488215000
Co      -0.478850000      0.242592000      0.624953000
H        1.249631000      1.739720000      3.970251000
H       -1.934132000      0.479795000      0.869014000
C       -0.480018000     -1.759506000      2.802002000
H       -0.022515000     -0.579760000      4.363688000
C       -0.528026000     -2.974722000      3.698868000
H        0.148558000     -3.732108000      3.297141000
H       -0.255322000     -2.762033000      4.733222000
H       -1.539045000     -3.386789000      3.672672000
O       -0.729397000     -1.875756000      1.587979000
C       -0.161069000      0.689298000      2.647688000
N       -0.131794000     -0.592935000      3.356371000
C        1.130858000      1.460086000      2.910752000
H        1.170711000      2.369689000      2.316156000
H        1.989785000      0.850467000      2.634277000
C       -1.375650000      1.419419000      3.069344000
C       -2.541112000      3.481656000      2.918543000
H       -2.813404000      3.494145000      3.975626000
H       -2.331611000      4.492580000      2.573074000
H       -3.366266000      3.051607000      2.345222000
O       -2.335029000      0.969728000      3.679052000
O       -1.334641000      2.737634000      2.702567000
H       -0.654622000      2.175705000      0.422500000
H       -0.076216000      2.112781000     -0.069245000

96
TS Proton transfer on Cα(R)
G298K=-2661.968360
Img. Freq.=-149.063 cm-1
P        1.449587000     -0.908297000      0.488136000
P       -1.736079000     -1.143617000      0.181608000
C       -0.899459000     -2.053340000      1.577104000
C        0.570804000     -2.365219000      1.259060000
H       -1.428147000     -2.964974000      1.860257000
H       -0.955104000     -1.358993000      2.420477000
H        1.093583000     -2.690506000      2.159353000
H        0.638789000     -3.177469000      0.534175000
C       -3.435450000     -0.807219000      0.923638000
C       -2.375622000     -2.454526000     -1.032853000
C        2.950780000     -1.727071000     -0.273300000
C        2.494448000     -0.181910000      1.866475000
C        3.734268000     -2.228333000      0.962643000
C        3.688448000     -0.776092000     -1.194141000
H        4.781840000     -2.403442000      0.709486000
H        3.323694000     -3.197735000      1.251210000
C        3.596333000     -1.233429000      2.156497000
C        1.659407000      0.332725000      3.013155000
H        3.370947000     -1.789822000      3.066155000
H        4.537562000     -0.712132000      2.344715000
C        3.192809000     -0.551153000     -2.487604000
C        3.840114000      0.314968000     -3.363034000
C        5.002939000      0.976767000     -2.965671000
C        5.506632000      0.761781000     -1.686141000
C        4.852948000     -0.103544000     -0.807366000
H        2.287401000     -1.057396000     -2.800839000
H        3.436653000      0.473863000     -4.356815000
H        5.508031000      1.652092000     -3.646665000
H        6.406977000      1.271913000     -1.362413000
H        5.266100000     -0.247625000      0.182839000
C        1.228558000      1.666960000      2.992539000
C        0.374230000      2.158959000      3.976548000
C       -0.064957000      1.327869000      5.006458000
C        0.365118000      0.002057000      5.044603000
C        1.219301000     -0.489750000      4.058834000
H        1.551722000      2.316536000      2.186533000
H        0.047834000      3.191797000      3.932580000
H       -0.731025000      1.708738000      5.772357000
H        0.035232000     -0.653989000      5.842504000
H        1.534954000     -1.524568000      4.111489000
C       -3.866263000     -2.710357000     -0.675403000
C       -1.459139000     -3.652497000     -1.084109000
H       -4.481796000     -2.227407000     -1.435690000
H       -4.104137000     -3.774965000     -0.716552000
C       -4.196380000     -2.131348000      0.715604000
C       -4.049842000      0.452650000      0.340638000
H       -3.873000000     -2.834438000      1.488276000
H       -5.274179000     -1.999785000      0.847333000
C       -0.381641000     -3.663403000     -1.981209000
C        0.547085000     -4.701566000     -1.976014000
C        0.410882000     -5.759492000     -1.077014000
C       -0.671263000     -5.774571000     -0.197431000
C       -1.597172000     -4.732759000     -0.203077000
H       -0.260286000     -2.835797000     -2.670043000
H        1.377647000     -4.682449000     -2.672912000
H        1.134914000     -6.566032000     -1.066985000
H       -0.793391000     -6.596208000      0.499420000
H       -2.424424000     -4.758693000      0.496800000
C       -3.520552000      1.693822000      0.724217000
C       -4.041077000      2.885016000      0.231919000
C       -5.109599000      2.864003000     -0.665284000
C       -5.644048000      1.640494000     -1.059092000
C       -5.119076000      0.445997000     -0.561017000
H       -2.685660000      1.720247000      1.415323000
H       -3.606857000      3.828144000      0.541791000
H       -5.515031000      3.790330000     -1.055752000
H       -6.473600000      1.608766000     -1.756758000
H       -5.564141000     -0.488003000     -0.877343000
H       -3.271093000     -0.632273000      1.990079000
H       -2.317460000     -1.949393000     -1.997948000
H        2.954791000      0.678679000      1.373305000
H        2.583486000     -2.569997000     -0.863295000
Co      -0.066740000      0.264251000     -0.611433000
H        0.349059000      4.414941000      1.585566000
H       -0.149165000      1.858834000      0.254058000
C       -1.487464000      2.508520000     -2.095836000
H       -1.587796000      4.412421000     -1.525162000
C       -2.564630000      2.769552000     -3.119207000
H       -2.163605000      2.559290000     -4.113164000
H       -3.388562000      2.079343000     -2.930954000
H       -2.944623000      3.791330000     -3.095534000
O       -1.023352000      1.345839000     -2.029742000
C       -0.079913000      3.561535000     -0.335017000
N       -1.093515000      3.544229000     -1.350637000
C       -0.512778000      4.210289000      0.952312000
H       -1.202997000      3.578858000      1.528016000
H       -1.030724000      5.166230000      0.777586000
C        1.256265000      3.492576000     -0.782647000
C        3.536382000      3.394078000     -0.081018000
H        3.893263000      4.119292000     -0.816998000
H        4.098829000      3.501830000      0.846567000
H        3.677926000      2.391859000     -0.487493000
O        1.664798000      3.249394000     -1.926502000
O        2.169506000      3.628270000      0.263876000
H        0.244559000     -0.749312000     -1.650686000
H       -0.351188000      1.196137000      0.745118000

96
Co(II)-Prod-H2(R)
G298K=-2661.995453
P        1.415344000     -0.816171000      0.583261000
P       -1.688170000     -1.283873000     -0.004585000
C       -0.926270000     -2.133536000      1.477656000
C        0.582437000     -2.338376000      1.296560000
H       -1.414610000     -3.081833000      1.707403000
H       -1.110825000     -1.450415000      2.310405000
H        1.048263000     -2.630388000      2.238870000
H        0.767673000     -3.143728000      0.582773000
C       -3.418861000     -0.961852000      0.683618000
C       -2.276684000     -2.679954000     -1.158841000
C        3.026928000     -1.597082000     -0.005923000
C        2.300418000     -0.031759000      2.047398000
C        3.736101000     -2.015163000      1.305811000
C        3.833436000     -0.703307000     -0.920720000
H        4.812759000     -2.106032000      1.145543000
H        3.380291000     -3.009888000      1.580998000
C        3.421424000     -1.018748000      2.462342000
C        1.369970000      0.456920000      3.129295000
H        3.129442000     -1.577664000      3.352130000
H        4.310901000     -0.448818000      2.743202000
C        3.628177000     -0.769895000     -2.306920000
C        4.399254000     -0.015731000     -3.187124000
C        5.393375000      0.833528000     -2.699728000
C        5.594040000      0.928642000     -1.324337000
C        4.820623000      0.170309000     -0.444877000
H        2.859075000     -1.428590000     -2.693379000
H        4.226062000     -0.093152000     -4.254798000
H        5.998024000      1.418343000     -3.383413000
H        6.355533000      1.592461000     -0.930411000
H        5.007457000      0.254302000      0.618534000
C        0.977132000      1.802273000      3.139390000
C        0.061462000      2.279445000      4.074319000
C       -0.485799000      1.417609000      5.024341000
C       -0.096697000      0.078610000      5.033468000
C        0.823574000     -0.394452000      4.098964000
H        1.394927000      2.473186000      2.398761000
H       -0.226806000      3.324971000      4.057822000
H       -1.201016000      1.784630000      5.751880000
H       -0.508774000     -0.602133000      5.770354000
H        1.107421000     -1.439254000      4.131319000
C       -3.762991000     -2.967709000     -0.815272000
C       -1.307135000     -3.835074000     -1.135198000
H       -4.380127000     -2.554056000     -1.614996000
H       -3.968736000     -4.040076000     -0.794068000
C       -4.142495000     -2.314550000      0.530183000
C       -4.069371000      0.257261000      0.061380000
H       -3.822483000     -2.964497000      1.349380000
H       -5.226744000     -2.204830000      0.627047000
C       -0.171800000     -3.797104000     -1.959401000
C        0.806342000     -4.785556000     -1.882457000
C        0.666130000     -5.843581000     -0.983930000
C       -0.466815000     -5.904921000     -0.173270000
C       -1.442224000     -4.911657000     -0.249082000
H       -0.043381000     -2.962734000     -2.639327000
H        1.679844000     -4.727131000     -2.522678000
H        1.427092000     -6.613015000     -0.920193000
H       -0.591064000     -6.725417000      0.524873000
H       -2.307838000     -4.973364000      0.400634000
C       -3.614236000      1.527846000      0.448572000
C       -4.187207000      2.685793000     -0.063795000
C       -5.226913000      2.603301000     -0.992235000
C       -5.680569000      1.350908000     -1.396346000
C       -5.107916000      0.188917000     -0.872837000
H       -2.786584000      1.597936000      1.144929000
H       -3.811486000      3.653552000      0.248322000
H       -5.672070000      3.504825000     -1.397736000
H       -6.486248000      1.271014000     -2.117962000
H       -5.493386000     -0.769943000     -1.194603000
H       -3.270581000     -0.741183000      1.743430000
H       -2.220048000     -2.219102000     -2.146377000
H        2.757744000      0.846783000      1.582914000
H        2.734795000     -2.481868000     -0.575661000
Co      -0.113567000      0.227291000     -0.596761000
H       -0.094622000      5.785004000      0.581693000
H       -0.328427000      2.716235000      0.517330000
C       -1.415834000      2.840142000     -1.888092000
H       -1.279217000      4.779779000     -1.327960000
C       -2.328069000      3.222496000     -3.028458000
H       -3.179574000      2.541949000     -3.027701000
H       -2.690210000      4.248975000     -2.966632000
H       -1.783097000      3.089842000     -3.966197000
O       -1.066380000      1.660713000     -1.762120000
C       -0.098410000      3.677028000      0.039224000
N       -1.021314000      3.838048000     -1.072834000
C       -0.268008000      4.811263000      1.049297000
H        0.445578000      4.692231000      1.863293000
H       -1.278380000      4.793948000      1.460730000
C        1.360884000      3.510948000     -0.383206000
C        2.846815000      3.038340000     -2.149247000
H        3.102847000      2.064217000     -1.738786000
H        2.784659000      2.991512000     -3.232756000
H        3.583749000      3.777537000     -1.834665000
O        2.263068000      3.409079000      0.421267000
O        1.524274000      3.418625000     -1.701650000
H       -0.490231000      0.891132000      0.743744000
H        0.367312000     -0.484536000     -1.898904000

Alternative mechanism A for methyl 2-acetoamidoacrylate with one MeOH molecule coordinated to Co

100
Chelate-MeOH-H(S) (MAA, Mechanism A with one MeOH coordinated to Co, reaction pathway that will give (S)-product)
G298K=-2776.564647
P       -1.623067000      0.499632000      0.623389000
P        1.403852000      1.223490000     -0.078429000
C        0.501058000      2.291068000      1.158502000
C       -1.014354000      2.244551000      0.932426000
H        0.859558000      3.320290000      1.133628000
H        0.750507000      1.876798000      2.136624000
H       -1.538443000      2.718560000      1.764055000
H       -1.270820000      2.793562000      0.021921000
C        3.115220000      1.179107000      0.711904000
C        1.936896000      2.374383000     -1.494536000
C       -3.446345000      0.881735000      0.304496000
C       -1.964890000     -0.234479000      2.350450000
C       -4.041693000      1.078701000      1.722477000
C       -4.172198000     -0.163557000     -0.514769000
H       -5.134751000      1.048645000      1.694948000
H       -3.758333000      2.070522000      2.086481000
C       -3.472494000     -0.005949000      2.650857000
C       -0.979368000      0.250307000      3.384275000
H       -3.634315000      0.251778000      3.699779000
H       -4.005554000     -0.943293000      2.476570000
C       -5.037908000      0.249393000     -1.535814000
C       -5.738906000     -0.675595000     -2.307230000
C       -5.591199000     -2.041273000     -2.067213000
C       -4.732968000     -2.466962000     -1.054961000
C       -4.027512000     -1.539315000     -0.289872000
H       -5.156770000      1.309855000     -1.733385000
H       -6.396812000     -0.329455000     -3.096783000
H       -6.132992000     -2.764517000     -2.666050000
H       -4.596383000     -3.526239000     -0.867236000
H       -3.333332000     -1.907201000      0.455397000
C        0.227625000     -0.439795000      3.572038000
C        1.201054000      0.038541000      4.445762000
C        0.983466000      1.215458000      5.162852000
C       -0.223368000      1.896439000      5.007795000
C       -1.194444000      1.416539000      4.130194000
H        0.416241000     -1.341975000      3.002972000
H        2.130766000     -0.507350000      4.562700000
H        1.741349000      1.592594000      5.840015000
H       -0.409262000      2.806758000      5.566980000
H       -2.121229000      1.967524000      4.018119000
C        3.392667000      2.811257000     -1.178097000
C        0.914204000      3.458132000     -1.730473000
H        4.065411000      2.232220000     -1.813578000
H        3.554815000      3.861846000     -1.428078000
C        3.718968000      2.538543000      0.303236000
C        3.925132000     -0.062708000      0.374821000
H        3.269809000      3.316585000      0.926746000
H        4.795007000      2.577296000      0.492095000
C       -0.173671000      3.193249000     -2.573965000
C       -1.191687000      4.126813000     -2.749492000
C       -1.138701000      5.353920000     -2.087516000
C       -0.052730000      5.637819000     -1.260469000
C        0.964546000      4.700093000     -1.085378000
H       -0.217286000      2.233928000     -3.073817000
H       -2.026204000      3.895303000     -3.402367000
H       -1.930901000      6.082160000     -2.218844000
H        0.003954000      6.591261000     -0.746979000
H        1.796698000      4.941188000     -0.433582000
C        3.500884000     -1.305609000      0.871459000
C        4.250184000     -2.458257000      0.662142000
C        5.443693000     -2.401939000     -0.058528000
C        5.866424000     -1.181583000     -0.577054000
C        5.114261000     -0.024457000     -0.362409000
H        2.561452000     -1.375786000      1.404937000
H        3.890923000     -3.401605000      1.058292000
H        6.028066000     -3.299994000     -0.223784000
H        6.786394000     -1.121563000     -1.148123000
H        5.481038000      0.910950000     -0.764548000
H        2.932194000      1.159007000      1.789457000
H        1.931341000      1.717331000     -2.365675000
H       -1.783770000     -1.294888000      2.193261000
H       -3.482009000      1.826672000     -0.242557000
Co       0.144126000     -0.581938000     -0.476918000
H       -0.929446000     -2.754223000     -2.743270000
H        0.609931000     -0.876669000      0.882005000
C        1.922431000     -2.624700000     -2.509517000
H        2.013625000     -3.399483000     -0.649692000
C        3.339714000     -3.076472000     -2.780376000
H        3.996529000     -2.203639000     -2.744340000
H        3.706264000     -3.809516000     -2.063013000
H        3.384974000     -3.494205000     -3.787331000
O        1.317026000     -1.961956000     -3.384558000
C        0.055882000     -2.666595000     -0.811836000
N        1.402110000     -2.958818000     -1.326289000
C       -1.029121000     -3.190509000     -1.751331000
H       -2.013524000     -2.943371000     -1.364646000
H       -0.964236000     -4.282210000     -1.866354000
C       -0.006490000     -3.232935000      0.538968000
C       -1.429670000     -3.948542000      2.304119000
H       -0.932846000     -3.362717000      3.079878000
H       -2.501529000     -3.979771000      2.490767000
H       -1.016488000     -4.958349000      2.302979000
O        0.946378000     -3.621616000      1.210309000
O       -1.283093000     -3.334045000      1.014167000
O       -0.291683000     -0.157683000     -2.459033000
H        0.207643000     -0.870291000     -2.943792000
C       -1.643728000     -0.053340000     -2.918199000
H       -2.055907000      0.874132000     -2.521701000
H       -1.668292000     -0.016572000     -4.011178000
H       -2.255197000     -0.881146000     -2.558980000

100
TS-RE-MeOH(S), Proton transfer on Cα
G298K=-2776.532687
Img. Freq.=-139.6398 cm-1
P       -1.694889000      0.299906000      0.798500000
P        1.093118000      1.607413000      0.105163000
C        0.111089000      2.368639000      1.508855000
C       -1.386189000      2.045576000      1.398812000
H        0.262973000      3.449241000      1.532822000
H        0.521797000      1.959099000      2.431767000
H       -1.891732000      2.239848000      2.347039000
H       -1.847488000      2.682116000      0.637915000
C        2.839108000      1.706165000      0.790339000
C        1.395457000      3.086689000     -1.032403000
C       -3.581421000      0.320003000      0.720077000
C       -1.654322000     -0.809846000      2.351534000
C       -4.025837000      0.080473000      2.184597000
C       -4.136645000     -0.661309000     -0.288360000
H       -5.079844000     -0.207706000      2.233232000
H       -3.927125000      1.022834000      2.731823000
C       -3.121986000     -0.988915000      2.824585000
C       -0.655547000     -0.291055000      3.356955000
H       -3.198510000     -0.958729000      3.913681000
H       -3.466625000     -1.980523000      2.523828000
C       -5.047013000     -0.217472000     -1.255502000
C       -5.560582000     -1.085505000     -2.217696000
C       -5.174029000     -2.424918000     -2.230361000
C       -4.269743000     -2.883413000     -1.273259000
C       -3.756519000     -2.010559000     -0.316632000
H       -5.347724000      0.825159000     -1.261312000
H       -6.258127000     -0.713547000     -2.960008000
H       -5.566920000     -3.101422000     -2.980734000
H       -3.948508000     -3.918952000     -1.278959000
H       -3.035656000     -2.387482000      0.396662000
C        0.698855000     -0.625424000      3.208120000
C        1.666257000     -0.101654000      4.061408000
C        1.300375000      0.774875000      5.083945000
C       -0.042969000      1.111480000      5.246170000
C       -1.010595000      0.581420000      4.392610000
H        0.989486000     -1.267795000      2.386930000
H        2.707288000     -0.373117000      3.923423000
H        2.051924000      1.188407000      5.746684000
H       -0.340816000      1.791624000      6.036546000
H       -2.047417000      0.865688000      4.530621000
C        2.480355000      3.969092000     -0.364758000
C        0.063278000      3.691892000     -1.412933000
H        3.226566000      4.236993000     -1.116372000
H        2.065430000      4.911405000     -0.007438000
C        3.144023000      3.221225000      0.828742000
C        3.784911000      0.840356000     -0.012082000
H        2.743163000      3.616189000      1.764819000
H        4.222177000      3.398956000      0.854998000
C       -0.736049000      3.012374000     -2.348092000
C       -2.025009000      3.446429000     -2.643434000
C       -2.548800000      4.576583000     -2.013783000
C       -1.764034000      5.265757000     -1.092135000
C       -0.472335000      4.827626000     -0.795388000
H       -0.354500000      2.112183000     -2.816796000
H       -2.622733000      2.899765000     -3.364333000
H       -3.553104000      4.915448000     -2.241153000
H       -2.155477000      6.147209000     -0.596314000
H        0.108154000      5.377908000     -0.065419000
C        3.871677000     -0.529388000      0.279566000
C        4.752443000     -1.354265000     -0.412001000
C        5.554245000     -0.834770000     -1.428922000
C        5.457259000      0.517116000     -1.749387000
C        4.582576000      1.346583000     -1.045296000
H        3.234495000     -0.963278000      1.041139000
H        4.809990000     -2.404326000     -0.147992000
H        6.239456000     -1.478203000     -1.968724000
H        6.067641000      0.933721000     -2.543026000
H        4.538259000      2.397512000     -1.302778000
H        2.794343000      1.307893000      1.806149000
H        1.822777000      2.622236000     -1.925358000
H       -1.266202000     -1.755632000      1.970276000
H       -3.873955000      1.325011000      0.407600000
Co      -0.054440000     -0.143249000     -0.694478000
H       -0.866308000     -2.771935000     -1.915251000
H        0.599164000     -1.297819000      0.123102000
C        2.016326000     -2.601999000     -2.778023000
H        2.825405000     -3.266745000     -1.053514000
C        3.364450000     -2.720706000     -3.452341000
H        4.110881000     -3.237408000     -2.849606000
H        3.233976000     -3.251457000     -4.397655000
H        3.731726000     -1.716971000     -3.678867000
O        1.051154000     -2.132721000     -3.418079000
C        0.841156000     -3.093012000     -0.628095000
N        1.950625000     -3.034288000     -1.508286000
C       -0.496590000     -3.489338000     -1.187586000
H       -1.220077000     -3.564688000     -0.380957000
H       -0.435911000     -4.465817000     -1.688822000
C        1.251388000     -3.469929000      0.691157000
C        0.558697000     -4.188801000      2.850122000
H        1.129771000     -3.422668000      3.376176000
H       -0.385983000     -4.364761000      3.361587000
H        1.143716000     -5.110385000      2.814353000
O        2.422490000     -3.510886000      1.089296000
O        0.205303000     -3.757942000      1.528297000
O       -0.664668000     -0.323027000     -2.678177000
H       -0.108270000     -1.051094000     -3.057497000
C       -2.023251000     -0.373149000     -3.132494000
H       -2.544845000      0.453914000     -2.656478000
H       -2.066090000     -0.258373000     -4.219328000
H       -2.509541000     -1.304558000     -2.834989000

100
Chelate-MeOH-H-Int(R) (Reaction pathway that will give (R)-product)
G298K=-2776.556275
P       -1.569123000     -0.697600000     -0.586706000
P        1.335845000     -1.303448000      0.588605000
C        0.365176000     -2.729509000     -0.112258000
C       -1.138256000     -2.444797000     -0.055547000
H        0.598956000     -3.666012000      0.396489000
H        0.696743000     -2.819025000     -1.149401000
H       -1.686717000     -3.187189000     -0.635935000
H       -1.486859000     -2.512891000      0.976518000
C        3.093308000     -1.844727000      0.180062000
C        1.526916000     -1.612559000      2.450352000
C       -3.392882000     -0.749777000     -0.075401000
C       -1.962961000     -0.828688000     -2.453215000
C       -4.087569000     -1.491911000     -1.246969000
C       -4.026073000      0.586509000      0.237528000
H       -5.171720000     -1.353130000     -1.205993000
H       -3.899148000     -2.564648000     -1.148027000
C       -3.505432000     -0.967957000     -2.567865000
C       -1.131871000     -1.889118000     -3.134888000
H       -3.783660000     -1.609964000     -3.406793000
H       -3.928279000      0.017621000     -2.775286000
C       -4.899711000      0.690834000      1.328569000
C       -5.522493000      1.898087000      1.639000000
C       -5.281795000      3.029647000      0.858811000
C       -4.408776000      2.940186000     -0.223795000
C       -3.787685000      1.730851000     -0.530148000
H       -5.086267000     -0.182729000      1.945331000
H       -6.189389000      1.956440000      2.492301000
H       -5.759446000      3.972468000      1.100910000
H       -4.180974000      3.814213000     -0.821581000
H       -3.070747000      1.712969000     -1.339857000
C        0.134455000     -1.561544000     -3.640964000
C        0.960565000     -2.533606000     -4.199806000
C        0.534045000     -3.859759000     -4.273809000
C       -0.731869000     -4.196501000     -3.796852000
C       -1.555577000     -3.220891000     -3.236864000
H        0.478241000     -0.537296000     -3.576634000
H        1.937951000     -2.253892000     -4.577604000
H        1.176292000     -4.619082000     -4.705339000
H       -1.081248000     -5.221244000     -3.858588000
H       -2.534985000     -3.507655000     -2.872289000
C        2.888677000     -2.330394000      2.651803000
C        0.290469000     -2.264384000      3.016641000
H        3.588529000     -1.612823000      3.083186000
H        2.803559000     -3.147587000      3.370888000
C        3.428832000     -2.848944000      1.302630000
C        4.035684000     -0.672774000     -0.013534000
H        2.945717000     -3.800385000      1.062735000
H        4.502599000     -3.049704000      1.351866000
C       -0.779465000     -1.452669000      3.418869000
C       -1.986971000     -2.007738000      3.834137000
C       -2.146271000     -3.393676000      3.864037000
C       -1.081686000     -4.212777000      3.488709000
C        0.125457000     -3.653755000      3.070611000
H       -0.656328000     -0.378086000      3.376333000
H       -2.803915000     -1.358330000      4.129251000
H       -3.086312000     -3.830488000      4.181100000
H       -1.191494000     -5.291263000      3.515367000
H        0.935104000     -4.309156000      2.770069000
C        3.926727000      0.088538000     -1.187403000
C        4.779823000      1.157872000     -1.434236000
C        5.767696000      1.495385000     -0.508686000
C        5.883716000      0.754859000      0.664304000
C        5.025904000     -0.319295000      0.909154000
H        3.151189000     -0.157836000     -1.902655000
H        4.669696000      1.732513000     -2.347051000
H        6.432163000      2.330667000     -0.697143000
H        6.644912000      1.007844000      1.394094000
H        5.150160000     -0.885231000      1.822849000
H        3.021554000     -2.367817000     -0.776808000
H        1.580676000     -0.600351000      2.854686000
H       -1.655206000      0.140333000     -2.847741000
H       -3.441379000     -1.363002000      0.826809000
Co       0.391567000      0.575181000     -0.153416000
H        1.025855000      3.147178000     -3.222491000
H        0.870014000     -0.041409000     -1.399682000
C        2.546824000      3.237139000      0.484657000
H        2.506432000      3.549140000     -1.472353000
C        3.806004000      4.075728000      0.549149000
H        4.539678000      3.555982000      1.164705000
H        4.244238000      4.284356000     -0.427208000
H        3.560875000      5.022890000      1.037287000
O        2.088116000      2.768953000      1.545947000
C        0.729718000      2.471284000     -1.152687000
N        2.003752000      3.084714000     -0.727058000
C        0.849082000      2.215832000     -2.657938000
H       -0.068213000      1.772035000     -3.037127000
H        1.667991000      1.527343000     -2.862436000
C       -0.414005000      3.364198000     -0.888528000
C       -1.312043000      5.078816000      0.495048000
H       -2.244679000      4.552193000      0.702167000
H       -0.989914000      5.632380000      1.375024000
H       -1.469958000      5.760221000     -0.343341000
O       -1.441282000      3.419227000     -1.552848000
O       -0.247843000      4.157898000      0.209226000
O       -0.048165000      1.384110000      1.689129000
H        0.659036000      2.087932000      1.709415000
C       -1.341881000      1.888306000      2.027421000
H       -1.977213000      1.037477000      2.271261000
H       -1.273646000      2.549814000      2.895448000
H       -1.799325000      2.417636000      1.194218000

100
TS-RE-MeOH(R), Proton transfer on Cα
G298K=-2776.528867
Img. Freq.=-817.4015 cm-1
P        1.433716000     -0.727368000      0.734582000
P       -1.491081000     -1.041563000     -0.470825000
C       -0.772016000     -2.518440000      0.419914000
C        0.755741000     -2.457379000      0.424015000
H       -1.113910000     -3.459851000     -0.013043000
H       -1.154661000     -2.466454000      1.439389000
H        1.166184000     -3.176534000      1.135556000
H        1.136481000     -2.720515000     -0.566737000
C       -3.288398000     -1.209765000      0.129315000
C       -1.925213000     -1.683231000     -2.218204000
C        3.269535000     -1.234773000      0.593802000
C        1.527083000     -0.569364000      2.645574000
C        3.606375000     -1.842152000      1.980471000
C        4.236684000     -0.152480000      0.176614000
H        4.689029000     -1.917610000      2.118871000
H        3.209792000     -2.859932000      2.030254000
C        2.964022000     -0.969211000      3.067555000
C        0.390830000     -1.300386000      3.315531000
H        2.969273000     -1.474595000      4.036523000
H        3.556704000     -0.059727000      3.189179000
C        5.220464000     -0.444708000     -0.778141000
C        6.137916000      0.520364000     -1.188322000
C        6.090666000      1.804623000     -0.645259000
C        5.115175000      2.108761000      0.302726000
C        4.198590000      1.140580000      0.709713000
H        5.259081000     -1.438472000     -1.213145000
H        6.884472000      0.271451000     -1.934660000
H        6.798540000      2.560887000     -0.965615000
H        5.046539000      3.108558000      0.715460000
H        3.417517000      1.429913000      1.398667000
C       -0.847557000     -0.660326000      3.468518000
C       -1.950499000     -1.332071000      3.988708000
C       -1.837847000     -2.667104000      4.377766000
C       -0.607027000     -3.310667000      4.254682000
C        0.494803000     -2.633672000      3.732668000
H       -0.947163000      0.367930000      3.147663000
H       -2.898367000     -0.813805000      4.085355000
H       -2.695339000     -3.196302000      4.777358000
H       -0.502761000     -4.345559000      4.561573000
H        1.437601000     -3.159638000      3.639701000
C       -3.369425000     -2.243101000     -2.174671000
C       -0.819086000     -2.576759000     -2.716522000
H       -4.016073000     -1.553295000     -2.720476000
H       -3.447222000     -3.203279000     -2.689124000
C       -3.853085000     -2.369719000     -0.714492000
C       -4.057744000      0.091584000      0.117597000
H       -3.484654000     -3.308337000     -0.291686000
H       -4.945040000     -2.413266000     -0.659284000
C        0.343478000     -1.983412000     -3.232751000
C        1.441424000     -2.755906000     -3.602031000
C        1.401318000     -4.144439000     -3.466965000
C        0.248086000     -4.747492000     -2.966813000
C       -0.850370000     -3.971462000     -2.595900000
H        0.383443000     -0.903489000     -3.308050000
H        2.330841000     -2.273338000     -3.992899000
H        2.255688000     -4.748383000     -3.751033000
H        0.202073000     -5.825837000     -2.859969000
H       -1.731134000     -4.462711000     -2.198236000
C       -3.767914000      1.046688000      1.103431000
C       -4.462920000      2.248782000      1.173722000
C       -5.474372000      2.528025000      0.254266000
C       -5.771387000      1.593588000     -0.734800000
C       -5.068862000      0.388937000     -0.803429000
H       -2.980661000      0.834736000      1.816310000
H       -4.212317000      2.969946000      1.943805000
H       -6.017956000      3.464630000      0.304643000
H       -6.553190000      1.798182000     -1.458226000
H       -5.331044000     -0.321780000     -1.576193000
H       -3.200499000     -1.519301000      1.173757000
H       -1.911691000     -0.768420000     -2.813112000
H        1.384412000      0.498638000      2.813255000
H        3.305762000     -2.021025000     -0.163469000
Co      -0.096688000      0.678812000     -0.322070000
H       -0.493139000      4.054872000      2.576023000
H       -0.736228000      1.385952000      0.874188000
C       -1.904208000      3.000823000     -1.082169000
H       -1.770429000      4.280716000      0.479473000
C       -2.968608000      3.854282000     -1.725213000
H       -3.376901000      4.611442000     -1.055438000
H       -2.536872000      4.346768000     -2.600532000
H       -3.775326000      3.203064000     -2.059506000
O       -1.497465000      1.969986000     -1.639505000
C       -0.336048000      2.771258000      0.825159000
N       -1.407307000      3.421732000      0.091246000
C       -0.535524000      2.987944000      2.325411000
H        0.250696000      2.486544000      2.885957000
H       -1.504091000      2.597166000      2.643240000
C        1.009786000      3.177372000      0.401813000
C        2.326948000      4.222801000     -1.291222000
H        3.170288000      3.553481000     -1.122499000
H        2.231021000      4.454384000     -2.350775000
H        2.483483000      5.141187000     -0.720819000
O        1.997276000      3.225658000      1.133860000
O        1.084937000      3.602141000     -0.918528000
O        0.943997000      1.089317000     -2.248038000
H        0.759824000      2.041089000     -2.214971000
C        2.351083000      0.896847000     -2.441365000
H        2.530723000     -0.176834000     -2.430545000
H        2.669791000      1.304011000     -3.406157000
H        2.928263000      1.348397000     -1.635691000

Alternative mechanism A for methyl 2-acetoamidoacrylate with MeOH as proton donor

100
Co(II)-Sub-MeOH (MAA, Mechanism A with MeOH as proton donor)
G298K=-2776.564647
P       -1.623067000      0.499632000      0.623389000
P        1.403852000      1.223490000     -0.078429000
C        0.501058000      2.291068000      1.158502000
C       -1.014354000      2.244551000      0.932426000
H        0.859558000      3.320290000      1.133628000
H        0.750507000      1.876798000      2.136624000
H       -1.538443000      2.718560000      1.764055000
H       -1.270820000      2.793562000      0.021921000
C        3.115220000      1.179107000      0.711904000
C        1.936896000      2.374383000     -1.494536000
C       -3.446345000      0.881735000      0.304496000
C       -1.964890000     -0.234479000      2.350450000
C       -4.041693000      1.078701000      1.722477000
C       -4.172198000     -0.163557000     -0.514769000
H       -5.134751000      1.048645000      1.694948000
H       -3.758333000      2.070522000      2.086481000
C       -3.472494000     -0.005949000      2.650857000
C       -0.979368000      0.250307000      3.384275000
H       -3.634315000      0.251778000      3.699779000
H       -4.005554000     -0.943293000      2.476570000
C       -5.037908000      0.249393000     -1.535814000
C       -5.738906000     -0.675595000     -2.307230000
C       -5.591199000     -2.041273000     -2.067213000
C       -4.732968000     -2.466962000     -1.054961000
C       -4.027512000     -1.539315000     -0.289872000
H       -5.156770000      1.309855000     -1.733385000
H       -6.396812000     -0.329455000     -3.096783000
H       -6.132992000     -2.764517000     -2.666050000
H       -4.596383000     -3.526239000     -0.867236000
H       -3.333332000     -1.907201000      0.455397000
C        0.227625000     -0.439795000      3.572038000
C        1.201054000      0.038541000      4.445762000
C        0.983466000      1.215458000      5.162852000
C       -0.223368000      1.896439000      5.007795000
C       -1.194444000      1.416539000      4.130194000
H        0.416241000     -1.341975000      3.002972000
H        2.130766000     -0.507350000      4.562700000
H        1.741349000      1.592594000      5.840015000
H       -0.409262000      2.806758000      5.566980000
H       -2.121229000      1.967524000      4.018119000
C        3.392667000      2.811257000     -1.178097000
C        0.914204000      3.458132000     -1.730473000
H        4.065411000      2.232220000     -1.813578000
H        3.554815000      3.861846000     -1.428078000
C        3.718968000      2.538543000      0.303236000
C        3.925132000     -0.062708000      0.374821000
H        3.269809000      3.316585000      0.926746000
H        4.795007000      2.577296000      0.492095000
C       -0.173671000      3.193249000     -2.573965000
C       -1.191687000      4.126813000     -2.749492000
C       -1.138701000      5.353920000     -2.087516000
C       -0.052730000      5.637819000     -1.260469000
C        0.964546000      4.700093000     -1.085378000
H       -0.217286000      2.233928000     -3.073817000
H       -2.026204000      3.895303000     -3.402367000
H       -1.930901000      6.082160000     -2.218844000
H        0.003954000      6.591261000     -0.746979000
H        1.796698000      4.941188000     -0.433582000
C        3.500884000     -1.305609000      0.871459000
C        4.250184000     -2.458257000      0.662142000
C        5.443693000     -2.401939000     -0.058528000
C        5.866424000     -1.181583000     -0.577054000
C        5.114261000     -0.024457000     -0.362409000
H        2.561452000     -1.375786000      1.404937000
H        3.890923000     -3.401605000      1.058292000
H        6.028066000     -3.299994000     -0.223784000
H        6.786394000     -1.121563000     -1.148123000
H        5.481038000      0.910950000     -0.764548000
H        2.932194000      1.159007000      1.789457000
H        1.931341000      1.717331000     -2.365675000
H       -1.783770000     -1.294888000      2.193261000
H       -3.482009000      1.826672000     -0.242557000
Co       0.144126000     -0.581938000     -0.476918000
H       -0.929446000     -2.754223000     -2.743270000
H        0.609931000     -0.876669000      0.882005000
C        1.922431000     -2.624700000     -2.509517000
H        2.013625000     -3.399483000     -0.649692000
C        3.339714000     -3.076472000     -2.780376000
H        3.996529000     -2.203639000     -2.744340000
H        3.706264000     -3.809516000     -2.063013000
H        3.384974000     -3.494205000     -3.787331000
O        1.317026000     -1.961956000     -3.384558000
C        0.055882000     -2.666595000     -0.811836000
N        1.402110000     -2.958818000     -1.326289000
C       -1.029121000     -3.190509000     -1.751331000
H       -2.013524000     -2.943371000     -1.364646000
H       -0.964236000     -4.282210000     -1.866354000
C       -0.006490000     -3.232935000      0.538968000
C       -1.429670000     -3.948542000      2.304119000
H       -0.932846000     -3.362717000      3.079878000
H       -2.501529000     -3.979771000      2.490767000
H       -1.016488000     -4.958349000      2.302979000
O        0.946378000     -3.621616000      1.210309000
O       -1.283093000     -3.334045000      1.014167000
O       -0.291683000     -0.157683000     -2.459033000
H        0.207643000     -0.870291000     -2.943792000
C       -1.643728000     -0.053340000     -2.918199000
H       -2.055907000      0.874132000     -2.521701000
H       -1.668292000     -0.016572000     -4.011178000
H       -2.255197000     -0.881146000     -2.558980000

100
TS Proton transfer on Cα(S)
G298K=-2776.553904
Img. Freq.=-523.3472 cm-1
P       -2.057102000      0.274516000     -0.186955000
P        0.339439000     -1.706211000      0.589640000
C       -1.415515000     -2.269790000      0.864143000
C       -2.364819000     -1.080939000      1.063746000
H       -1.478534000     -2.958497000      1.707857000
H       -1.685009000     -2.824216000     -0.037008000
H       -3.402143000     -1.417492000      1.052824000
H       -2.178958000     -0.615310000      2.034744000
C        1.162263000     -3.326385000      0.091433000
C        1.173796000     -1.610927000      2.287406000
C       -3.239420000      1.585689000      0.468255000
C       -3.161306000     -0.144548000     -1.687099000
C       -4.626050000      1.131946000     -0.055413000
C       -2.867436000      2.999754000      0.075665000
H       -5.360172000      1.937678000      0.033560000
H       -4.981420000      0.305152000      0.566577000
C       -4.474868000      0.669434000     -1.513590000
C       -3.300626000     -1.634494000     -1.886272000
H       -5.343578000      0.090752000     -1.834159000
H       -4.429657000      1.545457000     -2.163945000
C       -2.937881000      4.015322000      1.037235000
C       -2.604413000      5.331809000      0.724536000
C       -2.200119000      5.662137000     -0.567931000
C       -2.129813000      4.663032000     -1.537441000
C       -2.451803000      3.345570000     -1.217339000
H       -3.246999000      3.767705000      2.047559000
H       -2.657878000      6.097076000      1.490934000
H       -1.940130000      6.684727000     -0.816461000
H       -1.818201000      4.908737000     -2.546309000
H       -2.345470000      2.584528000     -1.980125000
C       -2.365903000     -2.318018000     -2.676997000
C       -2.407945000     -3.704076000     -2.805374000
C       -3.395850000     -4.438975000     -2.149656000
C       -4.347519000     -3.770428000     -1.380658000
C       -4.301659000     -2.382862000     -1.253455000
H       -1.585798000     -1.754941000     -3.174867000
H       -1.668002000     -4.209356000     -3.416172000
H       -3.429138000     -5.518338000     -2.244044000
H       -5.127284000     -4.329039000     -0.875010000
H       -5.049033000     -1.885096000     -0.646579000
C        1.981283000     -2.926129000      2.449916000
C        0.186199000     -1.259183000      3.373578000
H        3.033196000     -2.701569000      2.266919000
H        1.918908000     -3.302161000      3.473282000
C        1.487942000     -3.989018000      1.447444000
C        2.303922000     -3.130243000     -0.884970000
H        0.571831000     -4.449201000      1.828668000
H        2.216169000     -4.796039000      1.329313000
C       -0.070141000      0.091162000      3.650083000
C       -1.037139000      0.461207000      4.581264000
C       -1.766538000     -0.515170000      5.260746000
C       -1.507577000     -1.861780000      5.008320000
C       -0.538735000     -2.230068000      4.075320000
H        0.484706000      0.842988000      3.103406000
H       -1.222272000      1.512266000      4.774212000
H       -2.523122000     -0.230632000      5.983115000
H       -2.062025000     -2.629673000      5.536403000
H       -0.356288000     -3.282863000      3.891430000
C        1.997159000     -2.883353000     -2.231790000
C        3.000315000     -2.683570000     -3.174027000
C        4.341442000     -2.730097000     -2.790490000
C        4.660695000     -2.983170000     -1.459793000
C        3.651440000     -3.181126000     -0.516363000
H        0.958109000     -2.838317000     -2.536186000
H        2.736046000     -2.493619000     -4.208554000
H        5.126066000     -2.572296000     -3.521737000
H        5.698382000     -3.023443000     -1.147615000
H        3.932070000     -3.379619000      0.509414000
H        0.386199000     -3.898167000     -0.422975000
H        1.853751000     -0.766254000      2.173496000
H       -2.597549000      0.247622000     -2.535379000
H       -3.217370000      1.520073000      1.558262000
Co       0.257455000      0.145856000     -0.601548000
H        2.830143000     -0.166159000     -1.425314000
H       -0.098573000     -0.821326000     -1.667395000
C        1.516012000      2.440623000     -2.278584000
H        3.228275000      3.418815000     -1.920793000
C        1.190468000      3.399704000     -3.398904000
H        0.216156000      3.846424000     -3.196166000
H        1.932377000      4.189146000     -3.522133000
H        1.111347000      2.838352000     -4.332718000
O        0.679736000      1.544121000     -2.012835000
C        3.220395000      1.795650000     -0.578355000
N        2.689608000      2.599723000     -1.666165000
C        3.659505000      0.400079000     -0.992270000
H        4.009422000     -0.158691000     -0.125600000
H        4.466490000      0.412668000     -1.737050000
C        4.093503000      2.594596000      0.240859000
C        5.617949000      2.584131000      2.063057000
H        4.989454000      3.204501000      2.706759000
H        6.140954000      1.838802000      2.659888000
H        6.336396000      3.225872000      1.548867000
O        4.174877000      3.823900000      0.232895000
O        4.823109000      1.843560000      1.127036000
O        1.054454000      1.355366000      0.820463000
H        2.050887000      1.569424000      0.320240000
C        0.425907000      2.615650000      1.044369000
H       -0.436392000      2.475708000      1.699475000
H        1.128620000      3.303813000      1.527824000
H        0.071272000      3.058828000      0.109834000

100
Co(II)-OMe-H-Prod pro(S), S=1/2 
G298K=-2776.562894
P       -0.105703000      1.486490000      0.767525000
P        1.990764000     -0.651904000     -0.393862000
C        2.412112000      0.270239000      1.170395000
C        1.697556000      1.627023000      1.237076000
H        3.492256000      0.396241000      1.265531000
H        2.076504000     -0.371508000      1.986910000
H        1.826802000      2.075181000      2.222929000
H        2.128031000      2.310635000      0.502433000
C        2.703958000     -2.359887000      0.001757000
C        3.303066000     -0.205479000     -1.684950000
C       -0.576750000      3.306665000      0.766420000
C       -1.011188000      1.140145000      2.411301000
C       -0.709437000      3.657535000      2.270897000
C       -1.823339000      3.617479000     -0.035927000
H       -1.219272000      4.615565000      2.406808000
H        0.292054000      3.764681000      2.697415000
C       -1.465649000      2.517166000      2.972683000
C       -0.208507000      0.240763000      3.318103000
H       -1.338294000      2.568070000      4.055827000
H       -2.535127000      2.630088000      2.780165000
C       -1.888249000      4.808033000     -0.770247000
C       -3.023944000      5.141022000     -1.505973000
C       -4.126446000      4.286875000     -1.518354000
C       -4.076425000      3.097936000     -0.793075000
C       -2.935648000      2.768083000     -0.064822000
H       -1.033738000      5.476844000     -0.772161000
H       -3.045786000      6.065299000     -2.072724000
H       -5.010578000      4.541548000     -2.091503000
H       -4.919943000      2.417443000     -0.800359000
H       -2.912056000      1.821579000      0.458532000
C       -0.314652000     -1.151493000      3.178222000
C        0.482618000     -2.009968000      3.931118000
C        1.400919000     -1.494936000      4.846508000
C        1.499600000     -0.114067000      5.011637000
C        0.700271000      0.743806000      4.257281000
H       -1.010430000     -1.566877000      2.458598000
H        0.387042000     -3.082384000      3.801097000
H        2.025668000     -2.161678000      5.429754000
H        2.202303000      0.298830000      5.726847000
H        0.797642000      1.814326000      4.396972000
C        4.182447000     -1.469294000     -1.837007000
C        4.009072000      1.093378000     -1.376112000
H        3.783281000     -2.065198000     -2.660427000
H        5.207260000     -1.207432000     -2.111521000
C        4.150338000     -2.292843000     -0.536168000
C        1.831796000     -3.492366000     -0.495450000
H        4.772369000     -1.803878000      0.219010000
H        4.564488000     -3.294228000     -0.683022000
C        3.409730000      2.297078000     -1.777560000
C        4.000812000      3.523458000     -1.485673000
C        5.205133000      3.574083000     -0.781730000
C        5.810883000      2.385124000     -0.378969000
C        5.218652000      1.156414000     -0.673816000
H        2.457619000      2.240523000     -2.293152000
H        3.518603000      4.441334000     -1.804701000
H        5.666229000      4.527887000     -0.551084000
H        6.747458000      2.410660000      0.167402000
H        5.708626000      0.245887000     -0.348831000
C        0.705940000     -3.847792000      0.261044000
C       -0.132124000     -4.884595000     -0.133675000
C        0.133374000     -5.590024000     -1.308693000
C        1.244481000     -5.245270000     -2.075046000
C        2.086436000     -4.207078000     -1.671126000
H        0.482166000     -3.294786000      1.165330000
H       -0.999243000     -5.121257000      0.470338000
H       -0.516793000     -6.399744000     -1.621077000
H        1.464177000     -5.786428000     -2.988859000
H        2.949005000     -3.970450000     -2.280558000
H        2.720167000     -2.420542000      1.092111000
H        2.695671000     -0.040916000     -2.574888000
H       -1.892616000      0.577519000      2.110393000
H        0.258068000      3.857552000      0.327504000
Co      -0.103480000     -0.113514000     -0.917706000
H       -4.224496000      0.294369000      1.828995000
H       -0.475434000     -1.137134000      0.122230000
C       -3.236596000     -0.170631000     -1.809772000
H       -4.971977000     -0.558874000     -0.839152000
C       -3.996754000      0.315516000     -3.019227000
H       -3.691934000      1.344646000     -3.218909000
H       -3.705566000     -0.293708000     -3.876695000
H       -5.079723000      0.277827000     -2.899615000
O       -2.001581000     -0.207745000     -1.840086000
C       -3.405204000     -1.158056000      0.445683000
N       -3.968690000     -0.525502000     -0.732921000
C       -4.203559000     -0.788731000      1.700280000
H       -3.746548000     -1.241833000      2.579628000
H       -5.234870000     -1.144177000      1.624901000
C       -3.289528000     -2.679373000      0.331661000
C       -3.754891000     -4.593024000     -0.992900000
H       -4.107202000     -5.109849000     -0.100481000
H       -4.405696000     -4.794571000     -1.839609000
H       -2.732416000     -4.893208000     -1.217801000
O       -2.780575000     -3.353938000      1.198485000
O       -3.810059000     -3.159348000     -0.798979000
O        0.511635000      0.891479000     -2.460088000
C       -0.174172000      2.054237000     -2.806949000
H        0.153370000      2.932359000     -2.215180000
H       -0.009699000      2.314430000     -3.868811000
H       -1.262885000      1.978322000     -2.658529000
H       -2.367809000     -0.820867000      0.527810000

100
Co(II)-OMe-H-Prod pro(S), S=3/2 
G298K=-2776.560587
P       -0.812373000      1.156152000      0.848761000
P        2.182172000      0.252845000     -0.396215000
C        2.044594000      1.327190000      1.119631000
C        0.743084000      2.143431000      1.176945000
H        2.902080000      1.998841000      1.197540000
H        2.093774000      0.638892000      1.963362000
H        0.675936000      2.653403000      2.139535000
H        0.753070000      2.912170000      0.400702000
C        3.642049000     -0.852453000      0.084741000
C        3.153882000      1.256835000     -1.688935000
C       -2.087689000      2.535791000      0.944217000
C       -1.295100000      0.436486000      2.542882000
C       -2.194358000      2.822815000      2.466016000
C       -3.416495000      2.238486000      0.282024000
H       -3.091062000      3.409214000      2.681818000
H       -1.337859000      3.430586000      2.768544000
C       -2.197786000      1.493923000      3.245389000
C       -0.083946000     -0.066778000      3.292884000
H       -1.886292000      1.655061000      4.278101000
H       -3.214475000      1.101061000      3.295515000
C       -3.910454000      3.123756000     -0.683321000
C       -5.145768000      2.911654000     -1.293203000
C       -5.918367000      1.805854000     -0.943099000
C       -5.439859000      0.915034000      0.016404000
C       -4.202199000      1.128461000      0.615905000
H       -3.318197000      3.988333000     -0.963615000
H       -5.502604000      3.610445000     -2.041583000
H       -6.879122000      1.636763000     -1.415736000
H       -6.020896000      0.040501000      0.286106000
H       -3.846426000      0.404919000      1.335993000
C        0.408126000     -1.349594000      3.011227000
C        1.578756000     -1.811397000      3.608794000
C        2.279495000     -1.001467000      4.502537000
C        1.789798000      0.268865000      4.802266000
C        0.617796000      0.730493000      4.204649000
H       -0.119050000     -1.987952000      2.308770000
H        1.946213000     -2.803492000      3.372266000
H        3.193176000     -1.358384000      4.963467000
H        2.322936000      0.906659000      5.498251000
H        0.264164000      1.726853000      4.441381000
C        4.532749000      0.558044000     -1.777511000
C        3.159044000      2.742307000     -1.403864000
H        4.473311000     -0.223656000     -2.538507000
H        5.307577000      1.256520000     -2.102615000
C        4.874521000     -0.076179000     -0.419026000
C        3.474592000     -2.279878000     -0.409781000
H        5.106547000      0.706881000      0.307691000
H        5.759419000     -0.715289000     -0.478932000
C        2.059671000      3.509892000     -1.817348000
C        1.999874000      4.875616000     -1.553561000
C        3.039931000      5.506325000     -0.869082000
C        4.138717000      4.755374000     -0.456242000
C        4.197826000      3.386232000     -0.720756000
H        1.245274000      2.999816000     -2.318903000
H        1.138954000      5.448172000     -1.881780000
H        2.995493000      6.569672000     -0.662196000
H        4.955098000      5.233187000      0.074216000
H        5.064979000      2.827695000     -0.389836000
C        2.458855000     -3.067360000      0.151532000
C        2.280463000     -4.393943000     -0.221899000
C        3.111882000     -4.967049000     -1.185985000
C        4.115583000     -4.194717000     -1.764733000
C        4.297018000     -2.864317000     -1.378161000
H        1.785781000     -2.629954000      0.878168000
H        1.476848000     -4.962059000      0.229578000
H        2.973977000     -6.000156000     -1.484771000
H        4.766462000     -4.624252000     -2.518414000
H        5.094310000     -2.295189000     -1.838877000
H        3.641233000     -0.888096000      1.177107000
H        2.584881000      1.102288000     -2.605454000
H       -1.903675000     -0.435382000      2.300694000
H       -1.644991000      3.395778000      0.437592000
Co      -0.173979000     -0.222483000     -1.183362000
H       -4.132320000     -1.846641000      1.872770000
H       -0.237785000     -1.790430000     -1.616791000
C       -3.519154000     -1.202638000     -1.712085000
H       -4.415837000     -2.856451000     -0.924326000
C       -4.553872000     -1.156927000     -2.814574000
H       -4.918575000     -0.132518000     -2.893263000
H       -4.064716000     -1.417188000     -3.756432000
H       -5.397280000     -1.829512000     -2.653178000
O       -2.601246000     -0.386414000     -1.677761000
C       -2.752840000     -2.416541000      0.302113000
N       -3.683225000     -2.178039000     -0.782516000
C       -3.488045000     -2.690064000      1.620946000
H       -2.770388000     -2.844428000      2.427022000
H       -4.110818000     -3.584910000      1.539863000
C       -1.745512000     -3.535774000      0.031621000
C       -1.053790000     -5.240342000     -1.453414000
H       -0.945614000     -5.950605000     -0.633295000
H       -1.478148000     -5.724338000     -2.329170000
H       -0.086464000     -4.797052000     -1.688474000
O       -0.851769000     -3.801739000      0.805871000
O       -1.989921000     -4.197427000     -1.098400000
O       -0.052621000      1.157934000     -2.476083000
C       -1.132292000      1.890748000     -2.987275000
H       -0.818535000      2.919932000     -3.237087000
H       -1.534982000      1.447100000     -3.913510000
H       -1.968107000      1.956016000     -2.281333000
H       -2.144498000     -1.516461000      0.389987000

79
Co(II)-OMe-H S=1/2
G298K=-2260.801464
P        1,394341000      0,623177000     -0,184902000
P       -1,722402000      0,116584000      0,390403000
C       -0,870741000      1,490877000      1,308727000
C        0,635962000      1,194143000      1,427391000
H       -1,306665000      1,630172000      2,300537000
H       -1,035668000      2,403658000      0,732176000
H        1,162147000      2,064876000      1,818115000
H        0,798265000      0,369830000      2,123969000
C       -3,471304000      0,708945000      0,113706000
C       -2,272187000     -1,055193000      1,748847000
C        3,051967000     -0,006878000      0,436662000
C        2,134417000      2,189789000     -0,982530000
C        3,890529000      1,284609000      0,611934000
C        3,689345000     -1,044511000     -0,461663000
H        4,952936000      1,049209000      0,718275000
H        3,578012000      1,779791000      1,536247000
C        3,639600000      2,206906000     -0,593952000
C        1,327025000      3,422334000     -0,648846000
H        3,984138000      3,222427000     -0,389790000
H        4,223360000      1,850091000     -1,444524000
C        4,237001000     -2,198209000      0,112273000
C        4,847034000     -3,175327000     -0,671914000
C        4,925090000     -3,014835000     -2,054426000
C        4,382828000     -1,872722000     -2,641312000
C        3,767968000     -0,901592000     -1,853806000
H        4,178121000     -2,334437000      1,187026000
H        5,258230000     -4,062230000     -0,202599000
H        5,397845000     -3,773308000     -2,667883000
H        4,427129000     -1,740330000     -3,716579000
H        3,329203000     -0,040071000     -2,342336000
C        0,226500000      3,768464000     -1,445817000
C       -0,583179000      4,854718000     -1,122132000
C       -0,305368000      5,625395000      0,006653000
C        0,796080000      5,304258000      0,798325000
C        1,603756000      4,215914000      0,472170000
H       -0,001671000      3,169379000     -2,319485000
H       -1,430184000      5,099691000     -1,753436000
H       -0,934788000      6,470370000      0,261506000
H        1,029140000      5,900791000      1,673326000
H        2,453866000      3,986669000      1,104376000
C       -3,475028000     -0,372638000      2,443797000
C       -1,080647000     -1,491482000      2,576141000
H       -4,216971000     -1,129903000      2,707565000
H       -3,169132000      0,093280000      3,379805000
C       -4,096228000      0,728439000      1,526849000
C       -4,114515000     -0,211501000     -0,905092000
H       -3,899372000      1,709000000      1,964498000
H       -5,182501000      0,629230000      1,468113000
C       -0,108170000     -2,294640000      1,954560000
C        1,073337000     -2,623373000      2,611141000
C        1,310466000     -2,165482000      3,909010000
C        0,345733000     -1,385501000      4,541281000
C       -0,839512000     -1,051868000      3,881377000
H       -0,264992000     -2,599059000      0,924788000
H        1,817217000     -3,226523000      2,102405000
H        2,233941000     -2,415427000      4,418957000
H        0,512346000     -1,027714000      5,551364000
H       -1,563220000     -0,433928000      4,397247000
C       -3,858445000     -0,006181000     -2,269408000
C       -4,384792000     -0,858977000     -3,234569000
C       -5,177483000     -1,943901000     -2,855383000
C       -5,438483000     -2,160098000     -1,504692000
C       -4,911720000     -1,301328000     -0,538368000
H       -3,231719000      0,826299000     -2,569875000
H       -4,176472000     -0,677965000     -4,283277000
H       -5,587408000     -2,610355000     -3,605660000
H       -6,053221000     -2,998579000     -1,196761000
H       -5,130217000     -1,491589000      0,505244000
H       -3,422756000      1,717835000     -0,301555000
H       -2,634219000     -1,923073000      1,189926000
H        2,034846000      2,011613000     -2,054503000
H        2,870177000     -0,467485000      1,409599000
Co      -0,288386000     -0,473085000     -1,208786000
O       -0,256792000     -2,327267000     -1,284864000
C        0,887341000     -3,121181000     -1,463599000
H        0,608891000     -4,117182000     -1,843745000
H        1,613978000     -2,690672000     -2,166575000
H        1,427211000     -3,277004000     -0,515047000
H       -0,593229000      0,923390000     -1,667815000

79
Co(II)-OMe-H S=3/2
G298K=-2260.817923
P        1.411790000      0.755334000      0.143731000
P       -1.608585000     -0.410143000      0.400220000
C       -0.895139000      0.564570000      1.821653000
C        0.643275000      0.615676000      1.836708000
H       -1.259123000      0.175023000      2.774200000
H       -1.303081000      1.570085000      1.699535000
H        0.979002000      1.432980000      2.477054000
H        1.044686000     -0.309150000      2.251494000
C       -3.453981000     -0.198138000      0.668480000
C       -1.587461000     -2.234091000      0.901697000
C        3.223611000      0.518354000      0.532085000
C        1.570844000      2.608212000     -0.217636000
C        3.662134000      1.914349000      1.053183000
C        4.014465000     -0.018317000     -0.642148000
H        4.751798000      1.999217000      1.055907000
H        3.330133000      2.011733000      2.090876000
C        3.015572000      3.013897000      0.190918000
C        0.398051000      3.355297000      0.373076000
H        3.027012000      3.973156000      0.711533000
H        3.601894000      3.149597000     -0.720054000
C        4.914301000     -1.070369000     -0.433282000
C        5.655818000     -1.603173000     -1.486484000
C        5.510196000     -1.090020000     -2.774223000
C        4.617058000     -0.043084000     -2.997197000
C        3.876021000      0.485282000     -1.942693000
H        5.029962000     -1.480540000      0.564511000
H        6.342579000     -2.421385000     -1.300606000
H        6.081852000     -1.504970000     -3.596404000
H        4.487605000      0.358378000     -3.995884000
H        3.170238000      1.280032000     -2.152060000
C       -0.812464000      3.371161000     -0.336606000
C       -1.955961000      3.945611000      0.211072000
C       -1.910470000      4.520927000      1.481910000
C       -0.710375000      4.521631000      2.190814000
C        0.434832000      3.944300000      1.640852000
H       -0.856725000      2.896552000     -1.311922000
H       -2.883236000      3.939220000     -0.350942000
H       -2.799954000      4.965162000      1.913357000
H       -0.663311000      4.967787000      3.177818000
H        1.354782000      3.945009000      2.214262000
C       -3.009997000     -2.555620000      1.437839000
C       -0.401344000     -2.536248000      1.787865000
H       -3.538897000     -3.119985000      0.668126000
H       -2.964382000     -3.198228000      2.319084000
C       -3.774119000     -1.253397000      1.748306000
C       -4.204604000     -0.289892000     -0.650023000
H       -3.450346000     -0.860079000      2.715815000
H       -4.850119000     -1.427276000      1.831919000
C        0.837716000     -2.804796000      1.186138000
C        1.981478000     -2.986314000      1.958988000
C        1.909001000     -2.905321000      3.350649000
C        0.680099000     -2.651338000      3.958702000
C       -0.466164000     -2.469630000      3.183902000
H        0.889677000     -2.824628000      0.103334000
H        2.930905000     -3.182751000      1.473130000
H        2.799207000     -3.039879000      3.954324000
H        0.611893000     -2.588331000      5.038991000
H       -1.408777000     -2.259393000      3.676400000
C       -3.990569000      0.707749000     -1.614269000
C       -4.652783000      0.682067000     -2.836455000
C       -5.546063000     -0.351137000     -3.127337000
C       -5.768865000     -1.346472000     -2.180430000
C       -5.104920000     -1.315258000     -0.951807000
H       -3.290488000      1.508722000     -1.402355000
H       -4.471134000      1.466323000     -3.562784000
H       -6.061507000     -0.376573000     -4.080598000
H       -6.461752000     -2.153261000     -2.391895000
H       -5.306397000     -2.098597000     -0.232850000
H       -3.596496000      0.808985000      1.069296000
H       -1.421821000     -2.740860000     -0.049695000
H        1.475445000      2.668071000     -1.303015000
H        3.282086000     -0.210605000      1.342503000
Co      -0.102909000     -0.211295000     -1.516724000
O        0.197666000     -2.011004000     -1.943020000
C        1.409418000     -2.382008000     -2.554271000
H        1.395079000     -3.447174000     -2.829709000
H        1.607919000     -1.809330000     -3.474716000
H        2.274579000     -2.220803000     -1.890432000
H       -0.383312000      0.786136000     -2.760958000


81
Co(II)-OMe-H-H2, S=1/2
G298K=-2261.973637
P       -1.505438000     -0.035719000      0.504272000
P        1.554348000      0.504169000      0.135501000
C        0.872220000      0.697031000      1.859415000
C       -0.641827000      0.953320000      1.838871000
H        1.390495000      1.486057000      2.407155000
H        1.087349000     -0.250362000      2.355866000
H       -1.073940000      0.753007000      2.820414000
H       -0.842163000      1.999005000      1.596973000
C        3.272118000     -0.192206000      0.474460000
C        2.168615000      2.215642000     -0.404998000
C       -3.269151000      0.607296000      0.588687000
C       -2.058465000     -1.613897000      1.363475000
C       -3.712105000      0.218486000      2.015935000
C       -4.098114000      0.017302000     -0.543402000
H       -4.800538000      0.225826000      2.101813000
H       -3.351737000      0.981110000      2.707940000
C       -3.117590000     -1.168472000      2.407474000
C       -0.936543000     -2.505610000      1.835128000
H       -2.676881000     -1.108726000      3.402707000
H       -3.896305000     -1.932539000      2.462968000
C       -3.830658000      0.416388000     -1.861920000
C       -4.574802000     -0.091565000     -2.923012000
C       -5.597596000     -1.014158000     -2.694398000
C       -5.860974000     -1.428370000     -1.391647000
C       -5.116874000     -0.917676000     -0.325896000
H       -2.991179000      1.079617000     -2.052423000
H       -4.350163000      0.229438000     -3.934783000
H       -6.176203000     -1.409012000     -3.522134000
H       -6.646697000     -2.150160000     -1.197196000
H       -5.347801000     -1.259410000      0.675073000
C       -0.484051000     -3.539733000      1.003865000
C        0.593365000     -4.342843000      1.371406000
C        1.244845000     -4.127554000      2.584987000
C        0.797047000     -3.112490000      3.429392000
C       -0.284509000     -2.314573000      3.060197000
H       -0.981732000     -3.714305000      0.056379000
H        0.925223000     -5.133247000      0.707467000
H        2.087156000     -4.746505000      2.871523000
H        1.289514000     -2.939294000      4.379637000
H       -0.611537000     -1.531789000      3.733913000
C        3.712555000      2.176121000     -0.274714000
C        1.420383000      3.323714000      0.298041000
H        4.127176000      1.973096000     -1.263515000
H        4.111357000      3.144500000      0.034486000
C        4.137486000      1.065169000      0.704425000
C        3.697711000     -1.162784000     -0.607576000
H        3.976879000      1.404694000      1.731881000
H        5.202745000      0.836321000      0.613058000
C        0.150365000      3.687681000     -0.177427000
C       -0.597707000      4.667521000      0.470530000
C       -0.095057000      5.301446000      1.607884000
C        1.162116000      4.943187000      2.090848000
C        1.912923000      3.962546000      1.441232000
H       -0.266290000      3.155147000     -1.027285000
H       -1.578825000      4.931260000      0.090493000
H       -0.677557000      6.063625000      2.112991000
H        1.561839000      5.425093000      2.976278000
H        2.885676000      3.695345000      1.838325000
C        3.109592000     -2.436635000     -0.623355000
C        3.431525000     -3.365621000     -1.606208000
C        4.355405000     -3.040976000     -2.601853000
C        4.954210000     -1.783833000     -2.592096000
C        4.629008000     -0.853248000     -1.602637000
H        2.387841000     -2.699421000      0.142450000
H        2.962499000     -4.343477000     -1.594671000
H        4.608007000     -3.761893000     -3.371048000
H        5.678965000     -1.520897000     -3.354695000
H        5.115812000      0.113228000     -1.616227000
H        3.182106000     -0.756608000      1.405790000
H        1.894948000      2.250033000     -1.459052000
H       -2.579885000     -2.134439000      0.554965000
H       -3.233833000      1.693140000      0.471938000
Co      -0.050687000     -0.076002000     -1.308285000
H        0.217994000     -1.752260000     -0.988603000
O       -0.934924000      1.276571000     -2.274952000
C       -0.433453000      1.820846000     -3.464610000
H        0.479966000      2.420330000     -3.302820000
H       -0.178105000      1.055795000     -4.212941000
H       -1.181070000      2.492312000     -3.918599000
H        1.047192000     -0.089987000     -2.303659000
H       -0.136076000     -1.729647000     -1.709132000

81
Co(II)-OMe-H-H2, S=3/2
G298K=-2261.990457
P       -1.500499000     -0.644230000      0.050983000
P        1.608648000      0.170727000      0.544238000
C        0.762008000     -0.934334000      1.784468000
C       -0.775694000     -0.836813000      1.757918000
H        1.123715000     -0.724730000      2.792852000
H        1.079543000     -1.945896000      1.523738000
H       -1.205128000     -1.705563000      2.259251000
H       -1.104379000      0.049014000      2.302104000
C        3.416943000     -0.271432000      0.739686000
C        1.790807000      1.857517000      1.370981000
C       -3.296743000     -0.326341000      0.447058000
C       -1.802111000     -2.395169000     -0.608886000
C       -3.847260000     -1.748925000      0.742885000
C       -4.055383000      0.396956000     -0.649570000
H       -4.940303000     -1.744109000      0.750572000
H       -3.519771000     -2.054648000      1.740884000
C       -3.295471000     -2.713225000     -0.319834000
C       -0.737281000     -3.338516000     -0.100792000
H       -3.432207000     -3.754231000     -0.020806000
H       -3.855046000     -2.574870000     -1.247894000
C       -5.214886000      1.105564000     -0.307339000
C       -5.968496000      1.759994000     -1.278539000
C       -5.574889000      1.717542000     -2.616462000
C       -4.421684000      1.020392000     -2.969719000
C       -3.669046000      0.366653000     -1.994256000
H       -5.525256000      1.146146000      0.731770000
H       -6.859095000      2.307319000     -0.990428000
H       -6.157674000      2.229260000     -3.373808000
H       -4.098691000      0.989084000     -4.003985000
H       -2.759095000     -0.144054000     -2.290808000
C        0.504490000     -3.363351000     -0.754270000
C        1.555341000     -4.133954000     -0.265073000
C        1.383983000     -4.899961000      0.889146000
C        0.151631000     -4.891041000      1.540336000
C       -0.900745000     -4.117229000      1.049136000
H        0.647866000     -2.740413000     -1.631935000
H        2.509235000     -4.131661000     -0.780834000
H        2.201368000     -5.497909000      1.275300000
H        0.006985000     -5.484065000      2.436401000
H       -1.847766000     -4.116369000      1.576658000
C        3.175092000      1.862535000      2.081187000
C        0.550662000      2.183652000      2.174582000
H        3.811145000      2.583927000      1.566527000
H        3.093169000      2.208752000      3.112108000
C        3.821057000      0.459166000      2.037459000
C        4.165872000      0.085118000     -0.533529000
H        3.463442000     -0.133626000      2.883219000
H        4.907946000      0.516606000      2.139816000
C       -0.583816000      2.652194000      1.492569000
C       -1.785542000      2.852941000      2.166511000
C       -1.876366000      2.597666000      3.536048000
C       -0.751482000      2.145079000      4.223582000
C        0.452526000      1.939096000      3.548108000
H       -0.524781000      2.800955000      0.417937000
H       -2.655379000      3.198865000      1.618817000
H       -2.812888000      2.748802000      4.060547000
H       -0.809636000      1.942897000      5.287233000
H        1.307973000      1.568039000      4.100361000
C        3.899169000     -0.653208000     -1.697477000
C        4.536423000     -0.359790000     -2.897732000
C        5.457942000      0.687417000     -2.963621000
C        5.735635000      1.424725000     -1.816300000
C        5.096070000      1.125158000     -0.611057000
H        3.175209000     -1.460149000     -1.659607000
H        4.312908000     -0.945776000     -3.782142000
H        5.953474000      0.921937000     -3.898739000
H        6.452277000      2.237623000     -1.852201000
H        5.339026000      1.711131000      0.265481000
H        3.469629000     -1.354443000      0.879105000
H        1.823416000      2.546755000      0.527190000
H       -1.657194000     -2.291971000     -1.685181000
H       -3.329290000      0.284168000      1.352186000
Co       0.175616000      0.358710000     -1.431210000
H        0.301098000     -0.579382000     -2.741987000
O       -0.015659000      2.209937000     -1.696321000
C        1.089781000      2.974122000     -2.100889000
H        2.054095000      2.472301000     -1.908685000
H        1.058288000      3.198986000     -3.179504000
H        1.114972000      3.938142000     -1.568393000
H       -1.018961000      2.052998000     -3.784328000
H       -1.264036000      2.086819000     -4.491727000

81
TS-Reg 
G298K=-2261.955879
Img. Freq.=-1114.7768 cm-1
P       -1.478334000      0.537586000     -0.016460000
P        1.495237000     -0.577776000     -0.313488000
C        0.708964000      0.280675000     -1.776710000
C       -0.824711000      0.221403000     -1.732717000
H        1.075362000     -0.110386000     -2.727325000
H        1.041019000      1.319392000     -1.692409000
H       -1.252999000      0.929443000     -2.442440000
H       -1.174550000     -0.773092000     -2.006913000
C        3.313752000     -0.297142000     -0.715385000
C        1.559301000     -2.434042000     -0.754845000
C       -3.200178000     -0.177190000     -0.135920000
C       -2.072937000      2.341338000      0.021166000
C       -3.993356000      0.944908000     -0.856896000
C       -3.804460000     -0.589166000      1.190055000
H       -5.069426000      0.765220000     -0.791013000
H       -3.729396000      0.937666000     -1.919212000
C       -3.605356000      2.290647000     -0.222077000
C       -1.230591000      3.207378000     -0.883554000
H       -3.940647000      3.130102000     -0.834129000
H       -4.109054000      2.385502000      0.742592000
C       -4.700237000     -1.665418000      1.218215000
C       -5.308796000     -2.064042000      2.406737000
C       -5.031472000     -1.389351000      3.595388000
C       -4.137636000     -0.319736000      3.583565000
C       -3.529280000      0.073839000      2.392635000
H       -4.918942000     -2.197609000      0.298007000
H       -5.995318000     -2.903420000      2.404742000
H       -5.501477000     -1.698428000      4.522054000
H       -3.906132000      0.206574000      4.502804000
H       -2.816802000      0.890667000      2.413957000
C        0.001869000      3.669897000     -0.402622000
C        0.857143000      4.407202000     -1.216394000
C        0.492805000      4.700363000     -2.531427000
C       -0.733804000      4.251610000     -3.018266000
C       -1.588375000      3.509828000     -2.201766000
H        0.283585000      3.422149000      0.614334000
H        1.807892000      4.751168000     -0.824180000
H        1.156459000      5.273685000     -3.168589000
H       -1.028021000      4.475034000     -4.037749000
H       -2.533733000      3.162820000     -2.603552000
C        2.988385000     -2.710401000     -1.300009000
C        0.403008000     -2.854413000     -1.629799000
H        3.587545000     -3.148222000     -0.498590000
H        2.967476000     -3.443900000     -2.108694000
C        3.642470000     -1.397794000     -1.756542000
C        4.221981000     -0.322312000      0.496369000
H        3.242319000     -1.094107000     -2.728383000
H        4.723653000     -1.509880000     -1.876599000
C       -0.798431000     -3.268299000     -1.037183000
C       -1.915029000     -3.572325000     -1.812111000
C       -1.850927000     -3.475124000     -3.202395000
C       -0.655163000     -3.087679000     -3.806078000
C        0.460769000     -2.783818000     -3.027611000
H       -0.862345000     -3.321839000      0.043085000
H       -2.835514000     -3.881245000     -1.329113000
H       -2.719816000     -3.705237000     -3.808195000
H       -0.590098000     -3.016865000     -4.886087000
H        1.377203000     -2.476878000     -3.518011000
C        5.277465000      0.593923000      0.579077000
C        6.140955000      0.601944000      1.672929000
C        5.965485000     -0.313665000      2.709792000
C        4.920091000     -1.233385000      2.640655000
C        4.057411000     -1.235376000      1.546296000
H        5.416733000      1.315719000     -0.219206000
H        6.946566000      1.326492000      1.717242000
H        6.632649000     -0.307307000      3.564209000
H        4.767912000     -1.945525000      3.444005000
H        3.234314000     -1.939747000      1.532912000
H        3.393498000      0.687313000     -1.181674000
H        1.434054000     -2.927905000      0.210218000
H       -1.876104000      2.658567000      1.046711000
H       -3.137651000     -1.061448000     -0.773138000
Co       0.037932000     -0.073000000      1.499498000
O        0.784001000      1.676662000      2.317809000
C        2.100087000      2.077139000      1.977502000
H        2.361317000      3.000691000      2.510713000
H        2.838863000      1.309456000      2.238782000
H        2.200107000      2.265307000      0.900350000
H        0.859000000     -0.514899000      2.886333000
H        0.906015000      0.456286000      2.842621000
H       -0.592453000     -1.419241000      1.399383000

81
Co(II)-MeOH-H2, S=1/2
G298K=-2261.978360
P        1.391068000      0.961105000      0.438998000
P       -1.126551000     -0.867087000      0.044303000
C       -0.470084000     -0.656247000      1.787298000
C        1.017764000     -0.285365000      1.773589000
H       -0.635724000     -1.543063000      2.399843000
H       -1.054939000      0.156816000      2.219386000
H        1.341155000      0.091322000      2.747569000
H        1.626550000     -1.160501000      1.533902000
C       -2.983507000     -0.943680000      0.429307000
C       -1.001364000     -2.746519000     -0.286509000
C        3.280110000      1.090800000      0.534357000
C        1.130875000      2.637359000      1.296869000
C        3.570915000      2.527872000      1.029905000
C        3.961262000      0.679419000     -0.744461000
H        3.571019000      3.224545000      0.186164000
H        4.561894000      2.577712000      1.488108000
C        2.460618000      2.918952000      2.012401000
C       -0.151533000      2.669132000      2.088561000
H        2.549151000      2.309236000      2.916738000
H        2.533424000      3.966530000      2.318378000
C        4.699638000     -0.506905000     -0.799778000
C        5.296650000     -0.927399000     -1.988414000
C        5.165973000     -0.162161000     -3.145604000
C        4.431392000      1.024337000     -3.103710000
C        3.832997000      1.437117000     -1.916444000
H        4.799759000     -1.113380000      0.094459000
H        5.862994000     -1.852022000     -2.007969000
H        5.628969000     -0.485537000     -4.070970000
H        4.318109000      1.624584000     -3.999766000
H        3.245823000      2.349127000     -1.906852000
C       -1.371351000      2.781840000      1.402571000
C       -2.585568000      2.695688000      2.076209000
C       -2.608496000      2.503215000      3.458599000
C       -1.404939000      2.412100000      4.154518000
C       -0.187745000      2.495790000      3.476676000
H       -1.362463000      2.900955000      0.325606000
H       -3.513873000      2.768261000      1.520463000
H       -3.552819000      2.429170000      3.985520000
H       -1.409093000      2.271150000      5.229660000
H        0.733385000      2.412249000      4.039740000
C       -2.409399000     -3.334600000     -0.001324000
C        0.161253000     -3.379930000      0.441494000
H       -2.933997000     -3.434277000     -0.953956000
H       -2.343232000     -4.338002000      0.425643000
C       -3.200624000     -2.386896000      0.917356000
C       -3.827658000     -0.482234000     -0.746059000
H       -2.828668000     -2.466068000      1.942772000
H       -4.260455000     -2.654984000      0.955647000
C        1.434239000     -3.375144000     -0.147638000
C        2.542102000     -3.884810000      0.524659000
C        2.401758000     -4.419900000      1.805578000
C        1.140133000     -4.448270000      2.397486000
C        0.033202000     -3.935622000      1.721402000
H        1.555044000     -2.937128000     -1.130672000
H        3.515863000     -3.860388000      0.047640000
H        3.263006000     -4.814670000      2.332642000
H        1.014227000     -4.868124000      3.389474000
H       -0.936531000     -3.967145000      2.204472000
C       -3.688375000      0.839194000     -1.199794000
C       -4.470077000      1.331062000     -2.240067000
C       -5.403307000      0.505960000     -2.870377000
C       -5.543414000     -0.810702000     -2.441309000
C       -4.766440000     -1.297216000     -1.387485000
H       -2.943749000      1.478920000     -0.741671000
H       -4.346179000      2.358102000     -2.564891000
H       -6.009515000      0.885841000     -3.684890000
H       -6.261876000     -1.466119000     -2.921369000
H       -4.910632000     -2.321597000     -1.069524000
H       -3.145597000     -0.234877000      1.246162000
H       -0.792803000     -2.802730000     -1.354693000
H        1.043500000      3.350299000      0.469530000
H        3.574473000      0.394848000      1.324671000
Co       0.253953000      0.368485000     -1.398649000
O       -0.633769000      2.234582000     -1.860681000
H       -0.006553000      2.943861000     -1.680602000
C       -1.195152000      2.450672000     -3.174395000
H       -0.419580000      2.386104000     -3.940290000
H       -1.921093000      1.658894000     -3.326572000
H       -1.688891000      3.424819000     -3.211204000
H       -0.214335000     -0.236129000     -2.726557000
H        1.248829000     -0.744064000     -1.465113000

81
Co(II)-MeOH-H2, S=3/2
G298K=-2261.946193 
P        1.489468000      0.372887000     -0.254981000
P       -1.548989000      0.690001000      0.443841000
C       -0.375677000      1.938408000      1.201411000
C        1.050419000      1.352546000      1.282821000
H       -0.713347000      2.250318000      2.192802000
H       -0.388376000      2.817233000      0.552083000
H        1.778894000      2.141152000      1.481074000
H        1.103194000      0.636628000      2.104756000
C       -3.204501000      1.584989000      0.329252000
C       -2.182673000     -0.257573000      1.964132000
C        2.857972000     -0.755714000      0.386264000
C        2.710231000      1.462387000     -1.260501000
C        4.145860000      0.097756000      0.295755000
C        2.935518000     -2.069400000     -0.367666000
H        5.042404000     -0.522704000      0.387916000
H        4.153627000      0.805600000      1.131006000
C        4.117085000      0.855288000     -1.039483000
C        2.516449000      2.927667000     -0.961691000
H        4.899678000      1.616263000     -1.088839000
H        4.317390000      0.147897000     -1.848892000
C        3.396447000     -3.212106000      0.298528000
C        3.471601000     -4.445058000     -0.347250000
C        3.086478000     -4.561560000     -1.682400000
C        2.634972000     -3.432016000     -2.364295000
C        2.563600000     -2.199679000     -1.713254000
H        3.688233000     -3.134891000      1.340713000
H        3.823116000     -5.315668000      0.195302000
H        3.136710000     -5.520490000     -2.185289000
H        2.334679000     -3.505976000     -3.403687000
H        2.182023000     -1.341056000     -2.255290000
C        1.433256000      3.599760000     -1.549585000
C        1.169315000      4.934484000     -1.255004000
C        1.988516000      5.631814000     -0.365879000
C        3.069942000      4.978149000      0.222089000
C        3.328838000      3.638500000     -0.070342000
H        0.784012000      3.053459000     -2.228770000
H        0.325104000      5.431114000     -1.720946000
H        1.787470000      6.672176000     -0.136749000
H        3.714411000      5.509108000      0.914133000
H        4.169198000      3.148247000      0.407143000
C       -3.102805000      0.711623000      2.736388000
C       -1.057627000     -0.943353000      2.699894000
H       -3.916205000      0.151876000      3.206703000
H       -2.556823000      1.194516000      3.546829000
C       -3.656680000      1.818579000      1.786469000
C       -4.104625000      0.719734000     -0.528873000
H       -3.272526000      2.788988000      2.107188000
H       -4.745819000      1.884562000      1.846902000
C       -0.385930000     -1.996195000      2.052841000
C        0.704190000     -2.624205000      2.646489000
C        1.161547000     -2.210462000      3.898637000
C        0.505183000     -1.169183000      4.551245000
C       -0.595191000     -0.545283000      3.959136000
H       -0.703056000     -2.297549000      1.060798000
H        1.209140000     -3.426200000      2.120623000
H        2.016436000     -2.694126000      4.357725000
H        0.845029000     -0.838387000      5.526637000
H       -1.082634000      0.260877000      4.492305000
C       -3.974793000      0.770030000     -1.927037000
C       -4.727268000     -0.063881000     -2.749630000
C       -5.623983000     -0.976915000     -2.193876000
C       -5.762046000     -1.040990000     -0.808434000
C       -5.010316000     -0.200094000      0.014063000
H       -3.260158000      1.457458000     -2.366646000
H       -4.607867000     -0.005256000     -3.826041000
H       -6.208637000     -1.628688000     -2.833254000
H       -6.455896000     -1.745096000     -0.362570000
H       -5.138052000     -0.269995000      1.087618000
H       -3.033881000      2.534751000     -0.182149000
H       -2.801141000     -1.034392000      1.504327000
H        2.395821000      1.293143000     -2.292251000
H        2.629215000     -0.981461000      1.429197000
Co      -0.446026000     -0.131860000     -1.373717000
O       -0.759331000     -2.303297000     -1.275954000
C       -2.009844000     -2.767246000     -1.818393000
H       -2.783006000     -2.132574000     -1.387161000
H       -2.030383000     -2.660711000     -2.905885000
H       -2.185221000     -3.809199000     -1.539079000
H       -0.013001000     -1.400935000     -3.900164000
H        0.153762000     -1.982680000     -4.350476000
H       -0.024094000     -2.808856000     -1.645454000

Alternative non-redox 6-membered mechanism C for methyl-2-acetoamidoacrylate, hydride transfer on Cα in the absence of explicit MeOH

92
Co(II)-monohydride (MAA, 6-memb. metallacycle mechanism C - Hydride transfer on Cα)
G298K=-2659.640165
P        1.817798000     -0.473844000      0.460616000
P       -0.708168000     -0.105223000     -1.326146000
C        0.478150000     -1.486702000     -1.756837000
C        1.896394000     -1.175325000     -1.264521000
H        0.478249000     -1.701209000     -2.825235000
H        0.088359000     -2.367584000     -1.240986000
H        2.533633000     -2.059913000     -1.310337000
H        2.351975000     -0.399404000     -1.883069000
C       -2.337726000     -0.907620000     -1.783154000
C       -0.703931000      1.051019000     -2.836754000
C        3.542838000      0.251825000      0.704347000
C        2.036616000     -1.911815000      1.679926000
C        4.332832000     -0.882636000      1.393991000
C        3.504832000      1.597575000      1.397411000
H        5.211145000     -0.491124000      1.913397000
H        4.704035000     -1.559109000      0.619875000
C        3.406766000     -1.651642000      2.353821000
C        1.826163000     -3.267882000      1.046113000
H        3.864446000     -2.588198000      2.680521000
H        3.233638000     -1.056463000      3.252643000
C        3.167024000      2.728957000      0.642407000
C        3.084642000      3.988792000      1.226602000
C        3.343409000      4.145927000      2.588863000
C        3.690820000      3.031652000      3.349135000
C        3.772045000      1.769628000      2.758576000
H        2.960655000      2.614448000     -0.415498000
H        2.817966000      4.846653000      0.619434000
H        3.279388000      5.125136000      3.049325000
H        3.901278000      3.140458000      4.407349000
H        4.045361000      0.923639000      3.375848000
C        0.523786000     -3.782838000      0.967113000
C        0.273842000     -5.012493000      0.363269000
C        1.323996000     -5.756174000     -0.175508000
C        2.623312000     -5.257668000     -0.099429000
C        2.872073000     -4.025488000      0.505503000
H       -0.294748000     -3.196677000      1.367399000
H       -0.741987000     -5.389430000      0.314522000
H        1.132723000     -6.713959000     -0.645852000
H        3.448709000     -5.827414000     -0.511638000
H        3.891250000     -3.661070000      0.552031000
C       -1.856642000      0.567441000     -3.765049000
C        0.681741000      1.164325000     -3.425656000
H       -2.678493000      1.281869000     -3.691220000
H       -1.545308000      0.562584000     -4.810997000
C       -2.354196000     -0.823858000     -3.332461000
C       -3.556872000     -0.301967000     -1.120180000
H       -1.696059000     -1.599978000     -3.733497000
H       -3.356684000     -1.023961000     -3.719469000
C        1.577742000      2.101004000     -2.891365000
C        2.897253000      2.167457000     -3.331306000
C        3.348453000      1.297299000     -4.323718000
C        2.462486000      0.375098000     -4.878468000
C        1.141788000      0.311548000     -4.435958000
H        1.237129000      2.777713000     -2.115226000
H        3.572524000      2.897799000     -2.899791000
H        4.375836000      1.343031000     -4.665679000
H        2.798836000     -0.300725000     -5.656629000
H        0.473172000     -0.418054000     -4.878055000
C       -4.519320000     -1.154731000     -0.566399000
C       -5.683228000     -0.651280000      0.011002000
C       -5.903315000      0.723076000      0.050548000
C       -4.948150000      1.585630000     -0.485085000
C       -3.789354000      1.078760000     -1.063881000
H       -4.353486000     -2.226963000     -0.588667000
H       -6.409220000     -1.333367000      0.439115000
H       -6.801445000      1.120649000      0.509208000
H       -5.090983000      2.658134000     -0.430445000
H       -3.052807000      1.775261000     -1.442328000
H       -2.267830000     -1.951210000     -1.470105000
H       -0.966086000      2.029818000     -2.431129000
H        1.234405000     -1.753005000      2.400032000
H        3.933862000      0.412608000     -0.302785000
Co      -0.073986000      0.591549000      0.793245000
C       -1.820616000      2.905134000      1.226900000
C       -0.654847000      3.523789000      0.465396000
H       -0.809631000      4.596574000      0.353509000
H        0.286777000      3.345226000      0.992692000
H       -0.557844000      3.071343000     -0.524422000
O       -2.743466000      3.632395000      1.634148000
C       -2.656196000      0.833388000      2.097091000
N       -1.709478000      1.566925000      1.387256000
C       -3.751653000      1.252232000      2.770489000
H       -4.384973000      0.526531000      3.258855000
H       -4.009484000      2.295965000      2.803259000
C       -2.347464000     -0.629294000      2.080388000
C       -3.015756000     -2.835307000      2.585288000
H       -2.109509000     -3.069204000      3.145079000
H       -3.882707000     -3.298195000      3.048897000
H       -2.906859000     -3.173524000      1.553865000
O       -1.310697000     -1.092446000      1.612398000
O       -3.277216000     -1.416673000      2.617223000
H        0.572905000      0.952815000      2.109901000

92
TS Hydride transfer on Cα(S)
G298K=-2659.629374
Img. Freq.=-520.4855 cm-1
P        0.841269000      1.507483000     -0.127379000
P       -1.657993000      0.134292000      0.972622000
C       -1.515683000      1.965859000      1.324797000
C       -0.049588000      2.417534000      1.235078000
H       -1.933438000      2.198956000      2.305998000
H       -2.122227000      2.475901000      0.574942000
H        0.023590000      3.498972000      1.108906000
H        0.484167000      2.149127000      2.150438000
C       -3.482933000     -0.118523000      0.676243000
C       -1.722066000     -0.651738000      2.668554000
C        2.616370000      2.043518000      0.117207000
C        0.590659000      2.465693000     -1.735062000
C        2.672950000      3.408121000     -0.623655000
C        3.626178000      1.011001000     -0.330776000
H        3.708477000      3.706559000     -0.804538000
H        2.229109000      4.167171000      0.028127000
C        1.872246000      3.321042000     -1.936566000
C       -0.748417000      3.165363000     -1.739372000
H        1.627469000      4.318456000     -2.306599000
H        2.486599000      2.850157000     -2.706308000
C        4.630218000      0.608213000      0.557330000
C        5.580004000     -0.344045000      0.188625000
C        5.538232000     -0.918377000     -1.079958000
C        4.538389000     -0.534402000     -1.972396000
C        3.593005000      0.418229000     -1.602017000
H        4.665580000      1.041579000      1.551362000
H        6.346159000     -0.640548000      0.896401000
H        6.267048000     -1.667706000     -1.366293000
H        4.481123000     -0.989814000     -2.954067000
H        2.812282000      0.674964000     -2.306475000
C       -1.886097000      2.444874000     -2.135668000
C       -3.151825000      3.022154000     -2.068203000
C       -3.306486000      4.328944000     -1.603031000
C       -2.181266000      5.054721000     -1.214368000
C       -0.912917000      4.477811000     -1.283023000
H       -1.760555000      1.418096000     -2.462467000
H       -4.019862000      2.447705000     -2.373478000
H       -4.291810000      4.777333000     -1.545649000
H       -2.288757000      6.071414000     -0.852983000
H       -0.051622000      5.055392000     -0.966366000
C       -3.138292000     -0.366818000      3.225624000
C       -0.490800000     -0.225611000      3.443268000
H       -3.507288000     -1.263698000      3.727614000
H       -3.114171000      0.415737000      3.983286000
C       -4.108675000      0.071256000      2.082517000
C       -3.709306000     -1.450197000     -0.004997000
H       -4.343039000      1.130784000      2.201889000
H       -5.057893000     -0.465061000      2.144694000
C        0.749450000     -0.775557000      3.074915000
C        1.938442000     -0.294141000      3.613454000
C        1.916001000      0.736410000      4.554371000
C        0.691776000      1.268288000      4.952313000
C       -0.499978000      0.794041000      4.399842000
H        0.790827000     -1.568438000      2.336786000
H        2.882286000     -0.718115000      3.289870000
H        2.840601000      1.116604000      4.973091000
H        0.658562000      2.064130000      5.687900000
H       -1.433695000      1.244863000      4.711047000
C       -3.609879000     -1.525558000     -1.400930000
C       -3.740356000     -2.742514000     -2.061473000
C       -3.972437000     -3.913134000     -1.337031000
C       -4.075931000     -3.850348000      0.050708000
C       -3.946330000     -2.627955000      0.711169000
H       -3.387376000     -0.629543000     -1.967650000
H       -3.649835000     -2.779789000     -3.141279000
H       -4.069405000     -4.863181000     -1.849938000
H       -4.255288000     -4.752816000      0.624268000
H       -4.027399000     -2.603423000      1.791201000
H       -3.811748000      0.677206000      0.004606000
H       -1.637772000     -1.718812000      2.447978000
H        0.544313000      1.666866000     -2.476219000
H        2.752103000      2.205177000      1.188273000
Co       0.064776000     -0.550410000     -0.251723000
C       -0.150428000     -1.468028000     -2.975150000
C       -0.491419000     -1.515976000     -4.448928000
H       -0.147297000     -0.599090000     -4.935941000
H       -0.045096000     -2.380106000     -4.940568000
H       -1.578571000     -1.555700000     -4.564042000
O       -0.600328000     -0.457596000     -2.320444000
C        0.773327000     -2.409898000     -1.091750000
N        0.589494000     -2.437471000     -2.487807000
C       -0.365991000     -2.530508000     -0.222999000
H       -0.224439000     -2.965929000      0.760175000
H       -1.315717000     -2.740040000     -0.696412000
C        2.089492000     -2.986791000     -0.612258000
C        3.467692000     -3.330088000      1.286606000
H        4.316995000     -2.781487000      0.878914000
H        3.382360000     -3.158268000      2.357115000
H        3.580724000     -4.394932000      1.079127000
O        2.910556000     -3.530552000     -1.311190000
O        2.240568000     -2.830800000      0.719426000
H        1.399011000     -0.945500000     -0.854601000

92
TS Hydride transfer on Cα(R)
G298K=-2659.628760
Img. Freq.=-570.5523 cm-1
P       -1.871981000     -0.650384000     -0.032804000
P        0.964220000     -0.931493000      1.101370000
C       -0.283868000     -2.161137000      1.749371000
C       -1.706593000     -1.616432000      1.557279000
H       -0.094431000     -2.388045000      2.800153000
H       -0.142212000     -3.080685000      1.179949000
H       -2.447638000     -2.415824000      1.612078000
H       -1.936968000     -0.890711000      2.341804000
C        2.564667000     -1.891844000      1.019729000
C        1.545119000     -0.005655000      2.619343000
C       -3.634727000     -0.003199000      0.114986000
C       -2.232247000     -1.868895000     -1.432580000
C       -4.490627000     -1.123296000     -0.524602000
C       -3.785251000      1.399570000     -0.429412000
H       -5.469765000     -0.738739000     -0.821820000
H       -4.669814000     -1.887119000      0.237425000
C       -3.752521000     -1.759849000     -1.719185000
C       -1.665641000     -3.236309000     -1.128313000
H       -4.176685000     -2.737981000     -1.955817000
H       -3.885056000     -1.144238000     -2.610354000
C       -3.527741000      2.478364000      0.427272000
C       -3.601499000      3.791527000     -0.026038000
C       -3.939952000      4.054771000     -1.353852000
C       -4.210860000      2.991850000     -2.212720000
C       -4.135483000      1.676381000     -1.754398000
H       -3.249304000      2.282194000      1.456907000
H       -3.392541000      4.608389000      0.655923000
H       -3.995695000      5.076124000     -1.712632000
H       -4.479972000      3.183245000     -3.245540000
H       -4.348328000      0.869697000     -2.443505000
C       -0.334690000     -3.512467000     -1.477533000
C        0.250096000     -4.730963000     -1.140295000
C       -0.481797000     -5.696363000     -0.447505000
C       -1.807802000     -5.434598000     -0.104863000
C       -2.394981000     -4.215663000     -0.444288000
H        0.238008000     -2.743532000     -1.985055000
H        1.281858000     -4.924030000     -1.413872000
H       -0.025672000     -6.642742000     -0.180019000
H       -2.387638000     -6.178393000      0.430285000
H       -3.425522000     -4.029606000     -0.162902000
C        2.380666000     -1.020694000      3.434472000
C        0.402460000      0.731859000      3.278818000
H        3.213993000     -0.497431000      3.908876000
H        1.790335000     -1.450054000      4.243847000
C        2.889233000     -2.171448000      2.509029000
C        3.589340000     -1.094226000      0.238678000
H        2.396045000     -3.103400000      2.791378000
H        3.960713000     -2.338910000      2.636031000
C        0.008108000      1.969676000      2.745868000
C       -1.107530000      2.639347000      3.239417000
C       -1.854373000      2.088515000      4.281600000
C       -1.466785000      0.865942000      4.826176000
C       -0.348075000      0.194786000      4.330491000
H        0.566314000      2.402393000      1.921477000
H       -1.395044000      3.590212000      2.805155000
H       -2.725248000      2.607424000      4.665338000
H       -2.035682000      0.428009000      5.638709000
H       -0.075326000     -0.758389000      4.766115000
C        3.561098000     -1.139917000     -1.162058000
C        4.458781000     -0.396171000     -1.919816000
C        5.400168000      0.420707000     -1.292067000
C        5.433340000      0.482204000      0.098563000
C        4.536513000     -0.271244000      0.858038000
H        2.799528000     -1.731345000     -1.655996000
H        4.413541000     -0.440807000     -3.001669000
H        6.093907000      1.008798000     -1.881888000
H        6.156758000      1.116567000      0.598553000
H        4.587100000     -0.209885000      1.938321000
H        2.363521000     -2.824630000      0.488831000
H        2.221862000      0.738708000      2.190812000
H       -1.659933000     -1.451305000     -2.260022000
H       -3.838494000      0.039478000      1.187000000
Co       0.053984000      0.386943000     -0.426055000
C        1.143185000      0.240724000     -3.102465000
C        1.613536000     -0.318986000     -4.427113000
H        0.760087000     -0.731675000     -4.972715000
H        2.101338000      0.440552000     -5.037583000
H        2.309731000     -1.143172000     -4.246966000
O        0.572161000     -0.589925000     -2.303882000
C        0.835390000      1.989636000     -1.645252000
N        1.375465000      1.508747000     -2.858975000
C       -0.590210000      1.990545000     -1.454449000
H       -1.200631000      1.719196000     -2.306578000
H       -1.021844000      2.725502000     -0.785051000
C        1.608470000      3.085893000     -0.928868000
C        3.704061000      4.131220000     -0.649915000
H        3.784327000      3.843357000      0.399485000
H        4.675899000      4.076155000     -1.133727000
H        3.294675000      5.139554000     -0.721222000
O        1.151497000      3.766366000     -0.032766000
O        2.869008000      3.192948000     -1.360152000
H        1.433283000      1.026479000     -0.606550000

92
6mem. Metallacycle(S)
G298K=-2659.636813
P       -1.937835000     -0.452274000     -0.378569000
P        0.773754000     -1.493169000      0.725998000
C       -0.555895000     -2.769415000      0.428251000
C       -1.957009000     -2.147230000      0.390434000
H       -0.505425000     -3.562910000      1.176527000
H       -0.313523000     -3.210317000     -0.542081000
H       -2.656443000     -2.810403000     -0.119614000
H       -2.327038000     -1.991352000      1.404948000
C        2.319313000     -2.534413000      0.501340000
C        0.981435000     -1.363627000      2.586603000
C       -3.659976000      0.135860000      0.076670000
C       -2.321991000     -0.636848000     -2.217815000
C       -4.546751000     -0.544162000     -1.005763000
C       -3.847340000      1.634196000      0.177130000
H       -5.542606000     -0.093652000     -1.022012000
H       -4.675913000     -1.597319000     -0.738751000
C       -3.852824000     -0.429342000     -2.374671000
C       -1.679466000     -1.895977000     -2.743530000
H       -4.282453000     -1.131610000     -3.092028000
H       -4.018154000      0.572842000     -2.776810000
C       -4.698478000      2.139492000      1.169513000
C       -4.935089000      3.507812000      1.285739000
C       -4.320714000      4.400103000      0.407349000
C       -3.466874000      3.909662000     -0.579421000
C       -3.231738000      2.539939000     -0.695357000
H       -5.176763000      1.452770000      1.860427000
H       -5.594208000      3.875884000      2.064234000
H       -4.498696000      5.465752000      0.497421000
H       -2.970898000      4.594635000     -1.258622000
H       -2.518913000      2.194170000     -1.432761000
C       -0.320399000     -1.862220000     -3.093036000
C        0.354785000     -3.022922000     -3.460345000
C       -0.319416000     -4.244315000     -3.492737000
C       -1.673904000     -4.287822000     -3.165139000
C       -2.347845000     -3.123980000     -2.794083000
H        0.210761000     -0.916141000     -3.059331000
H        1.406163000     -2.973890000     -3.720970000
H        0.203780000     -5.150569000     -3.775104000
H       -2.208646000     -5.230633000     -3.192420000
H       -3.398115000     -3.180214000     -2.530955000
C        1.866585000     -2.557386000      3.034106000
C       -0.372921000     -1.149579000      3.227139000
H        2.706330000     -2.165665000      3.610818000
H        1.326393000     -3.222439000      3.707149000
C        2.374312000     -3.366649000      1.809182000
C        3.546675000     -1.719998000      0.161834000
H        1.741464000     -4.246206000      1.673765000
H        3.388921000     -3.735332000      1.975904000
C       -0.956089000      0.125458000      3.150652000
C       -2.261260000      0.347377000      3.579136000
C       -3.009366000     -0.702003000      4.114276000
C       -2.433226000     -1.966289000      4.222347000
C       -1.128278000     -2.188734000      3.780120000
H       -0.385687000      0.946912000      2.728663000
H       -2.696672000      1.335515000      3.485298000
H       -4.027707000     -0.534121000      4.445036000
H       -3.002469000     -2.788578000      4.640820000
H       -0.715253000     -3.187401000      3.850498000
C        3.864147000     -1.498828000     -1.184128000
C        4.957150000     -0.716473000     -1.544971000
C        5.758614000     -0.138027000     -0.560921000
C        5.462287000     -0.362188000      0.781896000
C        4.368184000     -1.148856000      1.139413000
H        3.235776000     -1.932344000     -1.955293000
H        5.179628000     -0.553502000     -2.593567000
H        6.604348000      0.480376000     -0.838067000
H        6.079546000      0.079991000      1.555847000
H        4.154129000     -1.302341000      2.189551000
H        2.110915000     -3.194527000     -0.343440000
H        1.552970000     -0.438637000      2.698400000
H       -1.790029000      0.214077000     -2.647081000
H       -3.883270000     -0.296113000      1.054200000
Co       0.211759000      0.432780000     -0.248531000
C        0.479732000      2.816308000     -1.890036000
C        0.024073000      3.398913000     -3.210790000
H       -1.008680000      3.749365000     -3.121216000
H        0.661602000      4.226187000     -3.521173000
H        0.034297000      2.620557000     -3.979846000
O       -0.278516000      1.832647000     -1.470958000
C        1.879691000      2.733636000     -0.027591000
N        1.512085000      3.325911000     -1.307883000
C        2.015496000      1.196752000     -0.042125000
H        2.495501000      0.872493000      0.887277000
H        2.683317000      0.907815000     -0.859130000
C        3.212650000      3.267474000      0.465709000
C        5.487499000      3.637019000     -0.055385000
H        5.841861000      2.906097000      0.673611000
H        6.105757000      3.608618000     -0.949857000
H        5.509284000      4.632212000      0.391827000
O        3.450775000      3.542692000      1.626014000
O        4.156826000      3.303357000     -0.493183000
H        1.156605000      3.019298000      0.751073000

94
6 mem. Metallacycle-H2(S) where O atom of the C=O group of the substrate is corrdinated to Co
G298K=-2660.803320
P        1.271696000      1.170841000     -0.536725000
P       -1.577544000      0.820778000      0.662336000
C       -0.984038000      2.568842000      0.375756000
C        0.548920000      2.638700000      0.352092000
H       -1.385036000      3.232250000      1.143758000
H       -1.399082000      2.887064000     -0.581059000
H        0.885969000      3.584976000     -0.072505000
H        0.944261000      2.568312000      1.369240000
C       -3.378995000      0.935508000      0.163402000
C       -1.980394000      0.786903000      2.494389000
C        3.105784000      1.459871000     -0.318811000
C        1.283906000      1.604944000     -2.390230000
C        3.411273000      2.549918000     -1.381851000
C        3.985395000      0.234077000     -0.473279000
H        4.489693000      2.655640000     -1.524845000
H        3.038318000      3.514377000     -1.025239000
C        2.708182000      2.153938000     -2.690368000
C        0.105004000      2.468541000     -2.766483000
H        2.669972000      2.991022000     -3.389795000
H        3.283200000      1.362485000     -3.175817000
C        5.175358000      0.165106000      0.260610000
C        6.045773000     -0.914647000      0.121346000
C        5.739057000     -1.949653000     -0.760661000
C        4.554578000     -1.895024000     -1.494150000
C        3.688752000     -0.814441000     -1.349889000
H        5.420141000      0.964387000      0.952928000
H        6.958532000     -0.949132000      0.705844000
H        6.409997000     -2.794471000     -0.867684000
H        4.294041000     -2.702442000     -2.169075000
H        2.757441000     -0.817715000     -1.901956000
C       -1.107627000      1.860882000     -3.121616000
C       -2.247105000      2.622024000     -3.370751000
C       -2.194029000      4.012616000     -3.275479000
C       -0.988259000      4.630680000     -2.946107000
C        0.150551000      3.866105000     -2.697094000
H       -1.160320000      0.779962000     -3.189483000
H       -3.175193000      2.129624000     -3.638531000
H       -3.079996000      4.607828000     -3.463215000
H       -0.932973000      5.711231000     -2.878076000
H        1.075148000      4.366032000     -2.433190000
C       -3.330226000      1.530220000      2.667503000
C       -0.765221000      1.243042000      3.276059000
H       -3.977463000      0.929168000      3.309342000
H       -3.197142000      2.480390000      3.182977000
C       -4.008220000      1.792077000      1.289766000
C       -3.969031000     -0.437358000     -0.061851000
H       -3.878287000      2.842464000      1.021285000
H       -5.084833000      1.614766000      1.341172000
C        0.314719000      0.355352000      3.412485000
C        1.514906000      0.764856000      3.985085000
C        1.660707000      2.071783000      4.451046000
C        0.590891000      2.957323000      4.340745000
C       -0.609062000      2.547363000      3.757828000
H        0.226793000     -0.654762000      3.030065000
H        2.337571000      0.062919000      4.060917000
H        2.595151000      2.394290000      4.895614000
H        0.688017000      3.974970000      4.702068000
H       -1.415650000      3.264438000      3.670446000
C       -3.862582000     -1.026894000     -1.328848000
C       -4.341780000     -2.311240000     -1.564391000
C       -4.941117000     -3.035514000     -0.533873000
C       -5.059968000     -2.458321000      0.728157000
C       -4.580070000     -1.169690000      0.961456000
H       -3.391606000     -0.475196000     -2.135519000
H       -4.246147000     -2.747380000     -2.551789000
H       -5.310166000     -4.038554000     -0.714073000
H       -5.525438000     -3.010391000      1.536944000
H       -4.681241000     -0.744070000      1.951794000
H       -3.405235000      1.482344000     -0.781675000
H       -2.135327000     -0.275247000      2.694439000
H        1.159063000      0.643819000     -2.891748000
H        3.248388000      1.865052000      0.685451000
Co       0.036397000     -0.665850000      0.167743000
C        1.783686000     -2.709807000      1.305068000
C        3.096709000     -2.849221000      2.045722000
H        3.142292000     -2.110270000      2.851833000
H        3.216741000     -3.848892000      2.462746000
H        3.919302000     -2.627685000      1.360981000
O        1.635099000     -1.533133000      0.760757000
C       -0.277472000     -3.544625000      0.561609000
N        0.979481000     -3.721973000      1.275150000
C       -1.018901000     -2.216286000      0.840441000
H       -1.139381000     -2.143375000      1.928712000
H       -2.016634000     -2.261794000      0.400777000
C       -0.111433000     -3.745693000     -0.942991000
C       -1.311895000     -4.076127000     -2.961892000
H       -0.650956000     -4.882693000     -3.282038000
H       -2.340761000     -4.294152000     -3.237504000
H       -0.987908000     -3.140027000     -3.421238000
O        0.921071000     -3.714600000     -1.575108000
O       -1.311111000     -3.955761000     -1.527301000
H       -0.937683000     -4.365374000      0.875068000
H       -0.080279000     -1.181069000     -1.673382000
H       -0.817481000     -1.056440000     -1.500736000

94
4 mem. Metallacycle-H2 where N atom of the substrate is corrdinated to Co
G298K=-2660.803933
P        1.088085000     -1.390966000      0.380056000
P       -1.779907000     -0.630842000     -0.518007000
C       -1.406378000     -2.454653000     -0.391280000
C        0.106453000     -2.716293000     -0.491877000
H       -1.939119000     -3.004207000     -1.168681000
H       -1.795709000     -2.790616000      0.569063000
H        0.349466000     -3.714789000     -0.126928000
H        0.425429000     -2.654113000     -1.536546000
C       -3.491559000     -0.480514000      0.221781000
C       -2.418590000     -0.425617000     -2.269929000
C        2.854343000     -1.988428000      0.200570000
C        1.044472000     -1.817710000      2.247437000
C        2.938440000     -3.147039000      1.224533000
C        3.911506000     -0.931444000      0.488029000
H        3.973018000     -3.473965000      1.354946000
H        2.373577000     -4.009395000      0.859265000
C        2.345832000     -2.620462000      2.538007000
C       -0.245406000     -2.469734000      2.678408000
H        2.158458000     -3.428403000      3.247056000
H        3.067331000     -1.945977000      3.003968000
C        5.239296000     -1.213766000      0.141095000
C        6.255003000     -0.292865000      0.381713000
C        5.960625000      0.933681000      0.980174000
C        4.645384000      1.223921000      1.332332000
C        3.631697000      0.296984000      1.091787000
H        5.474786000     -2.159665000     -0.336087000
H        7.274072000     -0.528008000      0.095143000
H        6.748369000      1.656388000      1.160455000
H        4.393241000      2.179703000      1.777060000
H        2.612164000      0.583000000      1.315642000
C       -1.298013000     -1.682419000      3.161670000
C       -2.527363000     -2.248222000      3.493504000
C       -2.724901000     -3.621448000      3.356052000
C       -1.674883000     -4.422320000      2.906416000
C       -0.447329000     -3.852648000      2.575589000
H       -1.149973000     -0.615390000      3.281415000
H       -3.328544000     -1.617447000      3.862196000
H       -3.681335000     -4.064334000      3.607865000
H       -1.812371000     -5.493184000      2.808916000
H        0.352722000     -4.491916000      2.221762000
C       -3.871089000     -0.967262000     -2.277257000
C       -1.413300000     -0.976572000     -3.258793000
H       -4.500691000     -0.266556000     -2.829720000
H       -3.936777000     -1.914323000     -2.811025000
C       -4.401945000     -1.165701000     -0.826206000
C       -3.795049000      0.963013000      0.553892000
H       -4.425913000     -2.233303000     -0.597739000
H       -5.427416000     -0.802244000     -0.728668000
C       -0.279313000     -0.206840000     -3.564028000
C        0.729452000     -0.707674000     -4.381486000
C        0.627844000     -1.991557000     -4.917538000
C       -0.494250000     -2.764118000     -4.627420000
C       -1.504474000     -2.261084000     -3.806788000
H       -0.171141000      0.779307000     -3.125093000
H        1.597445000     -0.095622000     -4.594672000
H        1.413280000     -2.383220000     -5.553695000
H       -0.587874000     -3.763432000     -5.037659000
H       -2.361394000     -2.888410000     -3.595184000
C       -3.454235000      1.458821000      1.819374000
C       -3.653388000      2.796981000      2.145023000
C       -4.206049000      3.669883000      1.207131000
C       -4.563558000      3.186580000     -0.049572000
C       -4.360711000      1.845323000     -0.372656000
H       -3.022381000      0.788270000      2.553628000
H       -3.378069000      3.158193000      3.129539000
H       -4.359346000      4.713711000      1.455656000
H       -4.998564000      3.854125000     -0.784874000
H       -4.643115000      1.494799000     -1.357513000
H       -3.485941000     -1.056940000      1.148271000
H       -2.448250000      0.658965000     -2.389102000
H        1.108417000     -0.846897000      2.739218000
H        2.987373000     -2.361432000     -0.818292000
Co       0.048605000      0.607661000     -0.191758000
C        2.501622000      2.065361000     -1.541553000
C        3.188472000      0.836894000     -2.105392000
H        4.200859000      0.759774000     -1.707130000
H        2.639908000     -0.078971000     -1.898686000
H        3.264263000      0.967523000     -3.188276000
O        2.989403000      3.191463000     -1.774429000
C        0.516103000      3.049091000     -0.654756000
N        1.351376000      1.880469000     -0.880784000
C       -0.854577000      2.348099000     -0.572773000
H       -1.364987000      2.393968000     -1.536256000
H       -1.526707000      2.699015000      0.210346000
C        0.832337000      3.775574000      0.639961000
C        0.430563000      5.771016000      1.856825000
H        1.484269000      5.913693000      2.100747000
H       -0.047873000      6.727661000      1.660985000
H       -0.065970000      5.259618000      2.683370000
O        1.435031000      3.324473000      1.591404000
O        0.291836000      5.010706000      0.638711000
H        0.600747000      3.788351000     -1.459521000
H       -0.429311000      0.843545000      1.667833000
H        0.226289000      1.238028000      1.641729000

94
TS Proton Transfer on N (alternative path) 
G298K=-2660.780035
Img. Freq.=-1278.7159 cm-1
P       -1.624647000     -0.400549000     -0.574821000
P        0.797334000     -1.470445000      1.060773000
C       -0.356460000     -2.738647000      0.337375000
C       -1.745881000     -2.134110000      0.119085000
H       -0.403055000     -3.626939000      0.972361000
H        0.084740000     -3.035566000     -0.617999000
H       -2.350985000     -2.777282000     -0.519399000
H       -2.265613000     -2.029634000      1.072774000
C        2.475287000     -2.353257000      0.991806000
C        0.646778000     -1.649562000      2.925060000
C       -3.382011000      0.201382000     -0.234342000
C       -1.894622000     -0.570127000     -2.445619000
C       -4.186910000     -0.453424000     -1.374546000
C       -3.476079000      1.712118000     -0.104608000
H       -5.196588000     -0.042940000     -1.450838000
H       -4.307097000     -1.516294000     -1.148147000
C       -3.401100000     -0.282525000     -2.687618000
C       -1.331121000     -1.873377000     -2.964177000
H       -3.805884000     -0.917363000     -3.478007000
H       -3.496544000      0.748718000     -3.034054000
C       -2.710789000      2.359918000      0.877407000
C       -2.760294000      3.739495000      1.038020000
C       -3.586515000      4.510970000      0.219503000
C       -4.363783000      3.882778000     -0.748764000
C       -4.310200000      2.496467000     -0.907976000
H       -2.052866000      1.774709000      1.508102000
H       -2.144936000      4.213591000      1.793918000
H       -3.618144000      5.588204000      0.334346000
H       -5.011795000      4.468635000     -1.391022000
H       -4.923241000      2.039435000     -1.673792000
C        0.036995000     -1.955762000     -3.263096000
C        0.608364000     -3.155460000     -3.679592000
C       -0.177243000     -4.301583000     -3.805293000
C       -1.539054000     -4.231349000     -3.517215000
C       -2.110221000     -3.028428000     -3.101997000
H        0.656643000     -1.074116000     -3.142984000
H        1.667540000     -3.194453000     -3.908998000
H        0.265842000     -5.236704000     -4.128159000
H       -2.161525000     -5.113805000     -3.614522000
H       -3.170950000     -2.998266000     -2.880792000
C        1.565438000     -2.830405000      3.268119000
C       -0.798752000     -1.651705000      3.344576000
H        1.757104000     -2.881896000      4.343019000
H        1.113676000     -3.781914000      2.971463000
C        2.857433000     -2.596733000      2.470398000
C        3.497636000     -1.697090000      0.094271000
H        3.547039000     -3.440676000      2.545699000
H        3.367004000     -1.723355000      2.884145000
C       -1.493694000     -0.432274000      3.342549000
C       -2.862614000     -0.385541000      3.584249000
C       -3.565383000     -1.563024000      3.846725000
C       -2.881642000     -2.776933000      3.877871000
C       -1.508770000     -2.822140000      3.628698000
H       -0.948985000      0.481089000      3.127682000
H       -3.381196000      0.566273000      3.561704000
H       -4.633035000     -1.532130000      4.030279000
H       -3.416950000     -3.695369000      4.090781000
H       -0.999486000     -3.777862000      3.644510000
C        3.472256000     -1.975768000     -1.278991000
C        4.359174000     -1.359775000     -2.156878000
C        5.301247000     -0.450502000     -1.675721000
C        5.347022000     -0.174353000     -0.310871000
C        4.454549000     -0.791812000      0.564865000
H        2.739727000     -2.676065000     -1.665683000
H        4.313465000     -1.589266000     -3.215688000
H        5.993477000      0.033203000     -2.355250000
H        6.080617000      0.522659000      0.078372000
H        4.512447000     -0.555202000      1.619552000
H        2.222221000     -3.323144000      0.553136000
H        1.117911000     -0.736565000      3.302949000
H       -1.296095000      0.236215000     -2.867637000
H       -3.661406000     -0.231347000      0.729986000
Co       0.336566000      0.492175000      0.234539000
C        0.025256000      3.532772000     -1.053865000
C       -0.870084000      3.147277000     -2.210559000
H       -1.844267000      2.836827000     -1.831006000
H       -1.007361000      4.007877000     -2.863739000
H       -0.443776000      2.316209000     -2.776483000
O        0.224624000      4.705927000     -0.741778000
C        1.606088000      2.736429000      0.633547000
N        0.609524000      2.482948000     -0.403003000
C        1.688649000      1.389026000      1.380914000
H        1.277766000      1.480724000      2.392408000
H        2.696576000      0.984272000      1.444598000
C        2.942836000      3.135730000      0.030554000
C        5.134374000      3.857463000      0.558036000
H        5.114933000      4.694076000     -0.142049000
H        5.677594000      4.127916000      1.460145000
H        5.596131000      2.994156000      0.077004000
O        3.241449000      3.071376000     -1.140218000
O        3.796819000      3.532393000      0.992128000
H        1.279279000      3.553580000      1.280278000
H        0.981126000      1.512855000     -1.095931000
H        1.194571000      0.447968000     -1.370295000

94
TS Proton Transfer on Cβ(S)
G298K=-2660.797319
Img. Freq.=-1019.815 cm-1
P       -0.286585000     -1.304358000     -1.384694000
P        1.106509000     -0.639864000      1.383211000
C        1.692476000     -2.119122000      0.400941000
C        0.584786000     -2.683246000     -0.505509000
H        2.087447000     -2.894686000      1.060294000
H        2.523748000     -1.753490000     -0.207080000
H        0.990829000     -3.404037000     -1.219124000
H       -0.178011000     -3.192371000      0.089192000
C        2.728375000     -0.039451000      2.164082000
C        0.465259000     -1.369167000      3.016605000
C       -1.798669000     -2.077970000     -2.205065000
C        0.625597000     -1.008145000     -2.999564000
C       -1.594312000     -1.817209000     -3.717966000
C       -3.080524000     -1.559798000     -1.599632000
H       -1.951948000     -0.816781000     -3.977544000
H       -2.176857000     -2.530542000     -4.305704000
C       -0.092844000     -1.914836000     -4.015552000
C        2.124705000     -1.118749000     -2.863969000
H        0.228595000     -2.954818000     -3.904995000
H        0.140305000     -1.610891000     -5.039696000
C       -3.867580000     -2.386799000     -0.793836000
C       -5.002209000     -1.891225000     -0.150097000
C       -5.367015000     -0.555036000     -0.302066000
C       -4.590616000      0.281166000     -1.106380000
C       -3.461345000     -0.218026000     -1.747768000
H       -3.579353000     -3.422616000     -0.651085000
H       -5.596156000     -2.549712000      0.473998000
H       -6.244414000     -0.166800000      0.202474000
H       -4.853498000      1.327138000     -1.219634000
H       -2.849934000      0.453741000     -2.339887000
C        2.845842000     -0.011790000     -2.390958000
C        4.222323000     -0.086953000     -2.199905000
C        4.907404000     -1.273010000     -2.467535000
C        4.200689000     -2.379415000     -2.934527000
C        2.821725000     -2.302212000     -3.134270000
H        2.303154000      0.892841000     -2.140613000
H        4.757048000      0.780233000     -1.831737000
H        5.979027000     -1.333209000     -2.314475000
H        4.720973000     -3.306723000     -3.147605000
H        2.295898000     -3.175396000     -3.500432000
C        1.700237000     -1.451221000      3.931389000
C       -0.365839000     -2.614791000      2.835590000
H        1.401140000     -1.555549000      4.978226000
H        2.312142000     -2.322765000      3.681271000
C        2.514212000     -0.177456000      3.690204000
C        3.176788000      1.324524000      1.700503000
H        3.478028000     -0.199312000      4.205417000
H        1.963819000      0.688031000      4.071826000
C       -1.747240000     -2.500061000      2.623775000
C       -2.532765000     -3.618041000      2.357505000
C       -1.953257000     -4.885506000      2.307606000
C       -0.586065000     -5.019922000      2.543678000
C        0.197877000     -3.897650000      2.808193000
H       -2.209684000     -1.520797000      2.659175000
H       -3.595673000     -3.496215000      2.185537000
H       -2.561094000     -5.757802000      2.096465000
H       -0.124580000     -6.000848000      2.521253000
H        1.257299000     -4.031556000      2.986912000
C        4.360195000      1.468077000      0.969612000
C        4.790801000      2.723427000      0.539222000
C        4.040171000      3.859472000      0.833872000
C        2.854222000      3.729326000      1.557907000
C        2.430176000      2.475554000      1.985730000
H        4.947907000      0.588248000      0.732175000
H        5.711962000      2.810962000     -0.026351000
H        4.369032000      4.835531000      0.496015000
H        2.252271000      4.603255000      1.778888000
H        1.505770000      2.390939000      2.544618000
H        3.480880000     -0.773219000      1.862005000
H       -0.186070000     -0.577084000      3.399853000
H        0.379357000      0.035109000     -3.217603000
H       -1.725225000     -3.153970000     -2.024168000
Co      -0.557530000      0.417164000      0.017960000
C        0.249309000      2.976790000     -1.104196000
C        1.401181000      3.688506000     -1.777993000
H        1.306327000      4.770864000     -1.695347000
H        2.340073000      3.371855000     -1.318131000
H        1.436749000      3.404128000     -2.833815000
O        0.292875000      1.677542000     -1.213709000
C       -1.766800000      2.943534000      0.087928000
N       -0.661599000      3.689829000     -0.519637000
C       -1.319189000      1.974425000      1.190819000
H       -2.087939000      1.892005000      1.964797000
H       -0.416275000      2.333587000      1.682044000
C       -2.716335000      4.007945000      0.625088000
C       -4.516663000      5.440247000      0.058706000
H       -3.966516000      6.351969000      0.296940000
H       -5.154588000      5.596298000     -0.807848000
H       -5.111486000      5.141401000      0.923142000
O       -2.691241000      4.483793000      1.737986000
O       -3.604722000      4.385645000     -0.314430000
H       -2.326116000      2.389983000     -0.681302000
H       -1.633045000     -0.455850000      0.690411000
H       -1.681457000      0.497056000      1.044247000

94
TS Proton Transfer on Cβ(R)
G298K=-2660.791132
Img. Freq.=-967.3182 cm-1
P        1.650766000      0.900001000     -0.872414000
P       -0.291419000      0.090158000      1.547028000
C        0.766387000      1.625367000      1.677137000
C        2.045279000      1.521651000      0.828100000
H        1.009695000      1.847680000      2.718167000
H        0.139662000      2.441437000      1.305971000
H        2.559900000      2.483422000      0.779553000
H        2.736912000      0.794564000      1.260433000
C       -1.822146000      0.580202000      2.571864000
C        0.349506000     -1.092061000      2.892398000
C        3.314219000      0.511467000     -1.669114000
C        1.303872000      2.385540000     -1.977780000
C        3.281433000      1.298254000     -3.000359000
C        3.601467000     -0.964083000     -1.789335000
H        2.692231000      0.753526000     -3.744385000
H        4.292497000      1.402370000     -3.401641000
C        2.631223000      2.655320000     -2.715100000
C        0.650311000      3.547760000     -1.271092000
H        3.307238000      3.249808000     -2.094534000
H        2.449984000      3.223369000     -3.631518000
C        4.642208000     -1.543259000     -1.058516000
C        4.898905000     -2.912597000     -1.136695000
C        4.114142000     -3.726392000     -1.950410000
C        3.071461000     -3.159967000     -2.686374000
C        2.818275000     -1.794396000     -2.604428000
H        5.249987000     -0.919808000     -0.411891000
H        5.710735000     -3.341094000     -0.559445000
H        4.310234000     -4.790811000     -2.011310000
H        2.449523000     -3.784401000     -3.317998000
H        1.987573000     -1.374437000     -3.160838000
C       -0.748753000      3.610036000     -1.207839000
C       -1.385861000      4.664282000     -0.558440000
C       -0.639900000      5.667338000      0.060090000
C        0.751721000      5.606981000      0.017843000
C        1.390048000      4.559921000     -0.645783000
H       -1.324884000      2.803872000     -1.648403000
H       -2.468267000      4.703143000     -0.533551000
H       -1.137532000      6.485519000      0.568061000
H        1.344728000      6.378546000      0.496206000
H        2.472672000      4.541319000     -0.672594000
C       -0.515135000     -0.813078000      4.136409000
C        1.847406000     -1.072556000      3.063622000
H       -0.484920000     -1.663542000      4.823027000
H       -0.143214000      0.057820000      4.683333000
C       -1.933124000     -0.526781000      3.636835000
C       -3.059704000      0.884707000      1.758853000
H       -2.602269000     -0.216294000      4.443685000
H       -2.350693000     -1.440173000      3.202378000
C        2.642865000     -1.948695000      2.312073000
C        4.032451000     -1.905198000      2.386915000
C        4.661040000     -0.982203000      3.221680000
C        3.883632000     -0.115655000      3.988649000
C        2.492651000     -0.163347000      3.913309000
H        2.167299000     -2.665906000      1.653017000
H        4.620811000     -2.588634000      1.787217000
H        5.742814000     -0.943198000      3.278452000
H        4.359061000      0.601338000      4.648654000
H        1.912981000      0.522129000      4.518710000
C       -3.184201000      2.139439000      1.146831000
C       -4.285963000      2.447773000      0.354155000
C       -5.297619000      1.506504000      0.162336000
C       -5.191676000      0.260142000      0.773795000
C       -4.086643000     -0.046584000      1.567023000
H       -2.404116000      2.879229000      1.285884000
H       -4.360658000      3.423852000     -0.111592000
H       -6.154956000      1.743118000     -0.457354000
H       -5.963834000     -0.486556000      0.627004000
H       -4.023567000     -1.035873000      1.999917000
H       -1.519933000      1.501211000      3.081547000
H        0.065986000     -2.073924000      2.501231000
H        0.581953000      1.973834000     -2.687670000
H        4.068510000      0.969221000     -1.021999000
Co       0.061717000     -0.690986000     -0.722739000
C       -2.304288000     -0.150980000     -2.303659000
C       -2.846607000      0.672287000     -3.453625000
H       -3.736912000      0.215228000     -3.884410000
H       -3.098414000      1.673655000     -3.090346000
H       -2.080652000      0.789983000     -4.225257000
O       -1.201918000      0.330830000     -1.794673000
C       -2.491741000     -1.917848000     -0.767265000
N       -2.972489000     -1.195965000     -1.936511000
C       -1.049854000     -2.467110000     -0.868409000
H       -0.935345000     -3.294930000     -0.159072000
H       -0.876395000     -2.875100000     -1.870088000
C       -3.426691000     -3.084434000     -0.477857000
C       -4.431454000     -5.053585000     -1.316851000
H       -5.438850000     -4.754887000     -1.022444000
H       -4.454078000     -5.580042000     -2.268067000
H       -4.002919000     -5.688054000     -0.539099000
O       -3.921660000     -3.307393000      0.609339000
O       -3.603997000     -3.892852000     -1.535498000
H       -2.561282000     -1.293643000      0.123010000
H        1.192608000     -1.601039000     -0.223745000
H        0.334700000     -2.140505000     -0.385115000

94
Co(II)-Int-H(S)
G298K= -2660.842295
P        1.310025000     -0.006662000     -1.071225000
P       -1.732263000      0.780626000     -0.832836000
C       -1.000402000      0.795553000     -2.544626000
C        0.528763000      0.950772000     -2.485049000
H       -1.438551000      1.579814000     -3.164883000
H       -1.268850000     -0.170397000     -2.979839000
H        0.976400000      0.676033000     -3.440522000
H        0.783283000      1.996251000     -2.303885000
C       -3.549836000      0.415313000     -1.115420000
C       -2.083583000      2.585810000     -0.404134000
C        2.934857000      0.944493000     -0.927348000
C        2.200958000     -1.433808000     -1.917097000
C        3.689675000      0.619738000     -2.237849000
C        3.666030000      0.618100000      0.356274000
H        4.764703000      0.765561000     -2.106277000
H        3.371262000      1.338463000     -2.995695000
C        3.371008000     -0.820341000     -2.730530000
C        1.280400000     -2.381886000     -2.646590000
H        3.128297000     -0.795085000     -3.793078000
H        4.243798000     -1.471601000     -2.636316000
C        3.370165000      1.349550000      1.515462000
C        4.031920000      1.104408000      2.713794000
C        5.007395000      0.109491000      2.782902000
C        5.304426000     -0.634812000      1.644335000
C        4.640580000     -0.383037000      0.442500000
H        2.614304000      2.123744000      1.463863000
H        3.788751000      1.688722000      3.594012000
H        5.524315000     -0.085977000      3.715262000
H        6.056447000     -1.414840000      1.686088000
H        4.899387000     -0.968509000     -0.431213000
C        0.824662000     -3.535896000     -1.998206000
C       -0.069888000     -4.406433000     -2.615164000
C       -0.533575000     -4.139157000     -3.902325000
C       -0.086130000     -2.996168000     -4.564167000
C        0.813545000     -2.130746000     -3.944425000
H        1.162349000     -3.742849000     -0.989046000
H       -0.409736000     -5.289382000     -2.085905000
H       -1.230713000     -4.814210000     -4.385581000
H       -0.434493000     -2.777033000     -5.567467000
H        1.149805000     -1.254876000     -4.485289000
C       -3.457941000      2.948621000     -1.036610000
C       -0.896908000      3.468927000     -0.715061000
H       -4.112003000      3.311599000     -0.242092000
H       -3.366115000      3.768889000     -1.748206000
C       -4.086897000      1.717094000     -1.738541000
C       -4.184445000     -0.036124000      0.189264000
H       -3.813560000      1.723428000     -2.796358000
H       -5.178788000      1.755324000     -1.704231000
C        0.158433000      3.537177000      0.206236000
C        1.304217000      4.278977000     -0.069246000
C        1.426985000      4.960694000     -1.280209000
C        0.386711000      4.897985000     -2.205429000
C       -0.764490000      4.162765000     -1.923759000
H        0.082466000      2.977737000      1.131436000
H        2.105132000      4.323935000      0.660334000
H        2.320519000      5.534260000     -1.497644000
H        0.468859000      5.421125000     -3.151566000
H       -1.552817000      4.122154000     -2.665505000
C       -3.837123000     -1.293483000      0.707532000
C       -4.356934000     -1.744053000      1.915908000
C       -5.244996000     -0.945196000      2.638607000
C       -5.604603000      0.301478000      2.133792000
C       -5.078852000      0.752127000      0.920468000
H       -3.129846000     -1.907489000      0.165759000
H       -4.065069000     -2.716746000      2.296135000
H       -5.651719000     -1.292612000      3.581558000
H       -6.296994000      0.931089000      2.681643000
H       -5.382074000      1.723997000      0.553763000
H       -3.602503000     -0.408371000     -1.831917000
H       -2.196009000      2.552355000      0.682349000
H        2.622481000     -1.973728000     -1.064299000
H        2.666751000      2.002075000     -0.901492000
Co      -0.460248000     -0.542478000      0.403820000
C       -0.512710000     -3.240877000      1.888181000
C       -1.275985000     -3.888532000      0.746112000
H       -2.294645000     -4.099171000      1.084860000
H       -1.307293000     -3.271077000     -0.146164000
H       -0.807686000     -4.847887000      0.514496000
O       -0.289935000     -3.934874000      2.904943000
C        0.569502000     -1.440494000      2.930869000
N       -0.134774000     -1.954173000      1.755368000
C        2.061526000     -1.820560000      2.930155000
H        2.579525000     -1.413103000      3.799374000
H        2.544105000     -1.443797000      2.027985000
C        0.412499000      0.055504000      2.948668000
C        0.681602000      2.082196000      4.136942000
H       -0.359516000      2.373283000      3.999672000
H        1.031693000      2.350173000      5.129406000
H        1.299934000      2.550186000      3.372111000
O       -0.041949000      0.691263000      1.997749000
O        0.807665000      0.639414000      4.064372000
H        2.125526000     -2.908105000      2.948494000
H       -0.877947000     -1.457380000     -0.670487000
H        0.120889000     -1.826752000      3.852729000

94
Co(II)-Int-H(R)
G298K=-2660.847278
P        1.616287000      0.209982000     -0.267233000
P       -1.029299000      1.548085000      0.717380000
C        0.501857000      2.609611000      0.738581000
C        1.773847000      1.740643000      0.801501000
H        0.485430000      3.324838000      1.563120000
H        0.474880000      3.172924000     -0.197561000
H        2.651224000      2.329948000      0.532584000
H        1.921446000      1.376550000      1.818533000
C       -2.437078000      2.761980000      0.467624000
C       -1.479833000      1.224993000      2.525191000
C        2.854810000     -0.954365000      0.538620000
C        2.695304000      0.518202000     -1.813387000
C        4.203840000     -0.620786000     -0.147022000
C        2.460137000     -2.413239000      0.419341000
H        4.936517000     -1.416435000      0.015629000
H        4.607788000      0.290837000      0.304264000
C        3.932420000     -0.398494000     -1.641389000
C        2.952580000      1.988013000     -2.050954000
H        4.805803000      0.008880000     -2.155992000
H        3.716941000     -1.362801000     -2.108646000
C        2.774034000     -3.293302000      1.462628000
C        2.442517000     -4.645738000      1.390223000
C        1.791351000     -5.146611000      0.263859000
C        1.474759000     -4.282487000     -0.783417000
C        1.803268000     -2.930508000     -0.705121000
H        3.279837000     -2.912692000      2.343843000
H        2.687097000     -5.304809000      2.215923000
H        1.523643000     -6.195404000      0.207152000
H        0.957152000     -4.655256000     -1.660047000
H        1.491230000     -2.270593000     -1.505636000
C        1.950053000      2.768990000     -2.645590000
C        2.120617000      4.137383000     -2.837199000
C        3.304113000      4.759536000     -2.438588000
C        4.310482000      3.996139000     -1.850328000
C        4.135513000      2.625543000     -1.657207000
H        1.022733000      2.295845000     -2.947855000
H        1.329442000      4.717478000     -3.299414000
H        3.440442000      5.824628000     -2.587074000
H        5.236239000      4.466177000     -1.537205000
H        4.931561000      2.057017000     -1.191855000
C       -2.415620000      2.381476000      2.980739000
C       -0.249870000      0.935939000      3.355618000
H       -3.376130000      1.948517000      3.263909000
H       -2.032742000      2.872094000      3.875988000
C       -2.604332000      3.423500000      1.850019000
C       -3.634324000      2.026911000     -0.106849000
H       -1.839883000      4.199145000      1.944285000
H       -3.570825000      3.927817000      1.934230000
C        0.275133000     -0.364577000      3.365739000
C        1.456922000     -0.655930000      4.041557000
C        2.144762000      0.349607000      4.721043000
C        1.630576000      1.645506000      4.723006000
C        0.444216000      1.934827000      4.049403000
H       -0.232201000     -1.140300000      2.806401000
H        1.843236000     -1.668845000      4.029440000
H        3.068272000      0.126235000      5.242720000
H        2.154979000      2.437141000      5.246498000
H        0.074215000      2.953175000      4.054577000
C       -3.619219000      1.667445000     -1.464320000
C       -4.665129000      0.947430000     -2.030990000
C       -5.757802000      0.565446000     -1.250789000
C       -5.791307000      0.921365000      0.094653000
C       -4.739755000      1.645899000      0.660734000
H       -2.763497000      1.937676000     -2.071285000
H       -4.622941000      0.675788000     -3.079841000
H       -6.571878000     -0.001023000     -1.688427000
H       -6.636707000      0.637608000      0.711696000
H       -4.798483000      1.913109000      1.707341000
H       -2.096072000      3.494664000     -0.267996000
H       -2.060298000      0.302128000      2.463528000
H        2.084080000      0.152598000     -2.637572000
H        2.902208000     -0.701412000      1.598915000
Co      -0.660575000     -0.134628000     -0.659072000
C       -0.925088000     -1.656840000     -3.335108000
C       -0.253005000     -0.506993000     -4.066129000
H       -0.804808000     -0.303220000     -4.986475000
H       -0.196090000      0.389445000     -3.454362000
H        0.758078000     -0.812970000     -4.352606000
O       -1.264001000     -2.662050000     -3.998879000
C       -1.737583000     -2.696002000     -1.394246000
N       -1.095436000     -1.531449000     -2.007173000
C       -3.273831000     -2.670546000     -1.549171000
H       -3.679497000     -1.750304000     -1.122000000
H       -3.737160000     -3.532268000     -1.062362000
C       -1.397429000     -2.691035000      0.069042000
C       -1.256560000     -3.876308000      2.104822000
H       -1.844094000     -3.143636000      2.657743000
H       -1.496238000     -4.885813000      2.425656000
H       -0.191625000     -3.677007000      2.222216000
O       -0.989334000     -1.683703000      0.645855000
O       -1.602023000     -3.832175000      0.695252000
H       -3.503784000     -2.694972000     -2.613900000
H       -0.596077000      0.996014000     -1.610115000
H       -1.363889000     -3.626740000     -1.829647000

Alternative non-redox 6-membered metallacycle mechanism C for methyl-2-acetoamidoacrylate, hydride transfer to Cα in the presence of explicit MeOH

98
Co(II)-monohydride...MeOH (MAA, 6-mem. metallacycle mechanism C - Hydride transfer on Cα in the presence of explicit MeOH)
G298K=-2775.375808
P       -2.128520000     -0.017648000     -0.364573000
P        0.492890000     -0.343512000      1.291958000
C       -1.070889000     -1.123139000      1.961393000
C       -2.319925000     -0.394306000      1.451358000
H       -1.066922000     -1.169808000      3.050338000
H       -1.058455000     -2.149302000      1.586503000
H       -3.222532000     -0.975311000      1.648049000
H       -2.425633000      0.572120000      1.949218000
C        1.763264000     -1.605369000      1.846498000
C        1.016507000      0.948448000      2.587251000
C       -3.506167000      1.229852000     -0.693476000
C       -2.911887000     -1.439220000     -1.346763000
C       -4.682853000      0.363809000     -1.194705000
C       -3.041739000      2.363956000     -1.583472000
H       -5.403240000      0.964744000     -1.755361000
H       -5.214401000     -0.027194000     -0.323305000
C       -4.143287000     -0.804233000     -2.039932000
C       -3.149468000     -2.678862000     -0.515813000
H       -4.917524000     -1.553330000     -2.221326000
H       -3.827791000     -0.434427000     -3.017604000
C       -2.247947000      3.371616000     -1.018638000
C       -1.757326000      4.420828000     -1.788423000
C       -2.055689000      4.487655000     -3.150219000
C       -2.853415000      3.499397000     -3.722169000
C       -3.343155000      2.447888000     -2.945448000
H       -2.005510000      3.322281000      0.036663000
H       -1.141319000      5.184402000     -1.326728000
H       -1.674135000      5.302079000     -3.755285000
H       -3.098430000      3.542681000     -4.777633000
H       -3.961176000      1.695587000     -3.418322000
C       -2.108620000     -3.608528000     -0.373684000
C       -2.267837000     -4.749097000      0.409230000
C       -3.474635000     -4.985538000      1.067982000
C       -4.518294000     -4.071938000      0.930692000
C       -4.357082000     -2.929436000      0.146711000
H       -1.164947000     -3.416611000     -0.870509000
H       -1.448538000     -5.453472000      0.503686000
H       -3.601491000     -5.872582000      1.678033000
H       -5.462413000     -4.245891000      1.434857000
H       -5.183610000     -2.234980000      0.056123000
C        1.996716000      0.227856000      3.558572000
C       -0.186317000      1.639753000      3.183800000
H        3.008663000      0.578567000      3.348397000
H        1.788333000      0.492753000      4.596525000
C        1.934468000     -1.296872000      3.357727000
C        3.060089000     -1.602591000      1.064877000
H        1.079001000     -1.711525000      3.898357000
H        2.829073000     -1.785675000      3.751948000
C       -0.724790000      2.761537000      2.538411000
C       -1.894598000      3.363131000      2.995796000
C       -2.549196000      2.855959000      4.117986000
C       -2.011826000      1.755111000      4.783568000
C       -0.840740000      1.155424000      4.322731000
H       -0.224306000      3.162558000      1.664108000
H       -2.294042000      4.226870000      2.476254000
H       -3.462181000      3.318477000      4.474445000
H       -2.505756000      1.358039000      5.663177000
H       -0.444131000      0.297631000      4.853179000
C        3.579949000     -2.820968000      0.610986000
C        4.796272000     -2.878947000     -0.066547000
C        5.514580000     -1.711522000     -0.310760000
C        5.002409000     -0.489142000      0.120942000
C        3.791317000     -0.436376000      0.802403000
H        3.024548000     -3.735500000      0.791731000
H        5.173484000     -3.834806000     -0.412309000
H        6.454403000     -1.749546000     -0.849493000
H        5.527497000      0.430982000     -0.103466000
H        3.407159000      0.530092000      1.098729000
H        1.297777000     -2.585020000      1.721618000
H        1.572176000      1.694839000      2.016940000
H       -2.149992000     -1.675974000     -2.088876000
H       -3.751623000      1.656704000      0.281495000
Co      -0.015948000      0.241352000     -0.898037000
C        2.430527000      1.674930000     -1.564439000
C        1.570977000      2.783956000     -0.978061000
H        2.158817000      3.692139000     -0.855576000
H        0.721458000      2.978491000     -1.637062000
H        1.157853000      2.491900000     -0.010378000
O        3.596113000      1.938115000     -1.950944000
C        2.414639000     -0.626741000     -2.236361000
N        1.822849000      0.482212000     -1.628016000
C        3.561736000     -0.711164000     -2.942430000
H        3.867372000     -1.664780000     -3.346563000
H        4.187481000      0.152235000     -3.085730000
C        1.593003000     -1.860496000     -2.047445000
C        1.386258000     -4.197911000     -2.287803000
H        0.418160000     -4.140256000     -2.786283000
H        1.992102000     -4.991926000     -2.715669000
H        1.239758000     -4.361168000     -1.219146000
O        0.488709000     -1.854659000     -1.510779000
O        2.138673000     -2.984919000     -2.503393000
H       -0.581475000      0.638507000     -2.240323000
H        4.329494000      3.216652000     -1.009931000
O        4.651905000      3.900022000     -0.382177000
C        4.551051000      3.359123000      0.925658000
H        5.164126000      2.457725000      1.060170000
H        4.903069000      4.113263000      1.633744000
H        3.515199000      3.106708000      1.195374000

98
TS Hydride transfer on Cα(S)...MeOH
G298K=-2775.369353
Img. Freq.=-498.058 cm-1
P        0.079478000     -1.634064000      0.821190000
P       -2.041626000      0.001578000     -0.655374000
C       -2.619718000     -1.621702000      0.070662000
C       -1.430650000     -2.575024000      0.266694000
H       -3.380430000     -2.076165000     -0.566592000
H       -3.084681000     -1.385369000      1.028917000
H       -1.681060000     -3.380194000      0.958953000
H       -1.146837000     -3.026585000     -0.687468000
C       -3.488353000      1.148269000     -0.386479000
C       -2.376857000     -0.162516000     -2.489307000
C        1.424462000     -2.931880000      0.774653000
C        0.031755000     -1.502593000      2.703416000
C        1.248094000     -3.663888000      2.132719000
C        2.796689000     -2.357154000      0.503284000
H        2.134069000     -4.258086000      2.369048000
H        0.410781000     -4.361633000      2.035353000
C        0.941735000     -2.641060000      3.244067000
C       -1.393430000     -1.426024000      3.199100000
H        0.486287000     -3.133999000      4.104867000
H        1.874268000     -2.200307000      3.600849000
C        3.549890000     -2.864512000     -0.561495000
C        4.812054000     -2.352214000     -0.860708000
C        5.342888000     -1.312422000     -0.100558000
C        4.601533000     -0.791315000      0.958728000
C        3.343316000     -1.307029000      1.256866000
H        3.140543000     -3.666132000     -1.167251000
H        5.374167000     -2.761120000     -1.692931000
H        6.317070000     -0.901553000     -0.338703000
H        4.992376000      0.032996000      1.542664000
H        2.779770000     -0.860397000      2.065980000
C       -2.028668000     -0.175337000      3.239043000
C       -3.371701000     -0.071492000      3.593572000
C       -4.105544000     -1.214222000      3.915016000
C       -3.479654000     -2.459921000      3.888681000
C       -2.134279000     -2.564569000      3.535476000
H       -1.460802000      0.703716000      2.953932000
H       -3.847287000      0.903150000      3.612402000
H       -5.152310000     -1.135115000      4.185400000
H       -4.039029000     -3.354254000      4.139618000
H       -1.668888000     -3.543663000      3.510949000
C       -3.902792000      0.032569000     -2.675350000
C       -1.696742000     -1.418520000     -2.995209000
H       -4.069300000      0.690844000     -3.530414000
H       -4.395561000     -0.908060000     -2.918242000
C       -4.550823000      0.623770000     -1.385061000
C       -3.037736000      2.584499000     -0.539751000
H       -5.120043000     -0.160108000     -0.881507000
H       -5.262427000      1.415690000     -1.628683000
C       -0.297710000     -1.409965000     -3.130099000
C        0.404550000     -2.576261000     -3.417317000
C       -0.278316000     -3.779635000     -3.599544000
C       -1.667421000     -3.796293000     -3.497750000
C       -2.369629000     -2.627736000     -3.195901000
H        0.253618000     -0.488776000     -2.977466000
H        1.485747000     -2.545472000     -3.490511000
H        0.265743000     -4.690602000     -3.820470000
H       -2.211770000     -4.722539000     -3.643459000
H       -3.447044000     -2.677893000     -3.101136000
C       -2.448522000      3.229200000      0.556578000
C       -1.959781000      4.526225000      0.443867000
C       -2.047446000      5.206251000     -0.772343000
C       -2.630699000      4.575611000     -1.868864000
C       -3.122964000      3.274723000     -1.752876000
H       -2.329698000      2.691135000      1.489032000
H       -1.498765000      5.002740000      1.301692000
H       -1.662117000      6.215353000     -0.863272000
H       -2.702858000      5.092846000     -2.819037000
H       -3.569522000      2.803202000     -2.619811000
H       -3.828806000      0.997610000      0.640080000
H       -1.857967000      0.701784000     -2.910745000
H        0.491859000     -0.530181000      2.882787000
H        1.176616000     -3.613118000     -0.041647000
Co       0.106085000      0.328932000     -0.180023000
C        1.091457000      2.398415000      1.569383000
C        1.324005000      3.266717000      2.785935000
H        1.411140000      2.632945000      3.672454000
H        2.220300000      3.875400000      2.674965000
H        0.455414000      3.915121000      2.933941000
O        0.134741000      1.552001000      1.630827000
C        1.603619000      1.806283000     -0.609435000
N        1.905005000      2.560761000      0.544766000
C        0.357996000      2.009470000     -1.289727000
H        0.309386000      1.801723000     -2.352974000
H       -0.270379000      2.815157000     -0.935294000
C        2.807685000      1.437509000     -1.447580000
C        3.551721000      0.191823000     -3.320384000
H        4.325279000     -0.335199000     -2.762066000
H        3.094946000     -0.467978000     -4.054145000
H        3.979644000      1.067989000     -3.809304000
O        3.924426000      1.865760000     -1.281745000
O        2.481184000      0.580637000     -2.435633000
H        1.605800000      0.282979000     -0.010517000
H        3.382547000      3.535564000      0.792892000
O        4.158585000      4.049009000      1.131631000
C        5.089629000      3.091190000      1.607274000
H        5.404653000      2.400744000      0.815007000
H        5.971223000      3.621276000      1.979537000
H        4.683886000      2.490626000      2.436056000

98
TS Hydride transfer on Cα(R)...MeOH
G298K=-2775.368204
Img. Freq.=-563.477 cm-1
P       -2.123751000      0.193032000     -0.470239000
P       -0.098143000     -1.615469000      0.960046000
C       -1.847969000     -2.263760000      0.896501000
C       -2.826535000     -1.100017000      0.679961000
H       -2.092244000     -2.810562000      1.809135000
H       -1.893867000     -2.967622000      0.064503000
H       -3.795132000     -1.457751000      0.326642000
H       -2.988407000     -0.568417000      1.621459000
C        0.984183000     -3.132408000      0.816222000
C        0.280674000     -1.462368000      2.784695000
C       -3.459052000      1.518060000     -0.391988000
C       -2.486256000     -0.340609000     -2.247671000
C       -4.447272000      1.107690000     -1.510633000
C       -2.888757000      2.918114000     -0.431002000
H       -5.066907000      1.957458000     -1.808633000
H       -5.123722000      0.351753000     -1.101767000
C       -3.691790000      0.515405000     -2.717157000
C       -2.602688000     -1.843621000     -2.356253000
H       -4.367568000     -0.071932000     -3.342367000
H       -3.309893000      1.318717000     -3.349001000
C       -2.516047000      3.520190000      0.778343000
C       -1.938216000      4.785507000      0.804881000
C       -1.723073000      5.480819000     -0.385555000
C       -2.101213000      4.899177000     -1.593716000
C       -2.679927000      3.630084000     -1.616160000
H       -2.666567000      2.980584000      1.706944000
H       -1.654143000      5.227225000      1.753626000
H       -1.270290000      6.465571000     -0.370409000
H       -1.944259000      5.431387000     -2.525304000
H       -2.961184000      3.200888000     -2.568833000
C       -1.440874000     -2.602049000     -2.566371000
C       -1.494549000     -3.993894000     -2.587012000
C       -2.708772000     -4.655167000     -2.397923000
C       -3.870336000     -3.909834000     -2.199500000
C       -3.817710000     -2.516108000     -2.181210000
H       -0.495397000     -2.082682000     -2.678127000
H       -0.584672000     -4.562940000     -2.744634000
H       -2.750482000     -5.738382000     -2.407939000
H       -4.820367000     -4.412276000     -2.055349000
H       -4.731661000     -1.955724000     -2.019072000
C        0.389569000     -2.913043000      3.310677000
C       -0.654802000     -0.485209000      3.458921000
H        1.162095000     -2.955537000      4.081794000
H       -0.537749000     -3.223191000      3.791787000
C        0.706910000     -3.893825000      2.137278000
C        2.415253000     -2.698530000      0.569783000
H       -0.151052000     -4.548848000      1.974999000
H        1.549965000     -4.543784000      2.380178000
C       -0.383896000      0.887412000      3.342509000
C       -1.266018000      1.837118000      3.849039000
C       -2.440818000      1.436277000      4.486630000
C       -2.715991000      0.076624000      4.616962000
C       -1.830454000     -0.875306000      4.109443000
H        0.516826000      1.216344000      2.833834000
H       -1.035294000      2.891049000      3.742053000
H       -3.130323000      2.174666000      4.879442000
H       -3.623033000     -0.249130000      5.113713000
H       -2.074018000     -1.924866000      4.217671000
C        2.809725000     -2.368731000     -0.734245000
C        4.093194000     -1.904031000     -0.998187000
C        5.013156000     -1.756448000      0.040494000
C        4.636656000     -2.084283000      1.340107000
C        3.347923000     -2.552936000      1.602760000
H        2.084465000     -2.434145000     -1.536513000
H        4.370027000     -1.627304000     -2.008123000
H        6.006341000     -1.373858000     -0.163412000
H        5.341846000     -1.972543000      2.156231000
H        3.080345000     -2.801034000      2.622574000
H        0.635007000     -3.710195000     -0.042028000
H        1.279758000     -1.018238000      2.777019000
H       -1.581923000     -0.039918000     -2.775087000
H       -3.939412000      1.388321000      0.580103000
Co       0.073621000      0.299921000     -0.134131000
C        1.800082000      0.290102000     -2.459644000
C        2.438825000     -0.104883000     -3.772549000
H        1.774749000      0.174695000     -4.595546000
H        3.409030000      0.371542000     -3.905468000
H        2.555573000     -1.191431000     -3.805968000
O        0.717624000     -0.309257000     -2.134524000
C        1.732547000      1.601234000     -0.561084000
N        2.417701000      1.199504000     -1.733409000
C        0.435255000      2.207692000     -0.665526000
H        0.069768000      2.427151000     -1.660551000
H        0.120703000      2.891453000      0.113890000
C        2.584732000      2.052756000      0.611604000
C        4.768998000      2.120968000      1.510617000
H        4.515043000      1.535706000      2.395614000
H        5.762007000      1.860866000      1.153406000
H        4.709506000      3.184298000      1.745173000
O        2.142457000      2.573424000      1.615306000
O        3.879461000      1.792046000      0.425226000
H        1.564208000      0.238367000      0.181807000
H        4.222028000      1.234393000     -1.973643000
O        5.156801000      1.292785000     -2.287137000
C        5.464514000      2.673628000     -2.365982000
H        6.497348000      2.778168000     -2.710226000
H        4.816626000      3.208747000     -3.076121000
H        5.377208000      3.172345000     -1.390522000

98
6 mem. Metallacycle(S)...MeOH
G298K=-2775.379194
P        2.163153000      0.052087000      0.413690000
P        0.071221000     -2.010503000     -0.591866000
C        1.769200000     -2.671879000     -0.186865000
C        2.836704000     -1.569635000     -0.202259000
H        2.037535000     -3.479757000     -0.870524000
H        1.681771000     -3.100307000      0.814918000
H        3.716543000     -1.880087000      0.362670000
H        3.155792000     -1.372055000     -1.226726000
C       -0.991652000     -3.528781000     -0.300358000
C       -0.103879000     -2.124820000     -2.452127000
C        3.546265000      1.209966000     -0.101975000
C        2.531880000      0.178141000      2.259364000
C        4.589032000      1.020742000      1.036853000
C        3.147495000      2.646940000     -0.359779000
H        5.331483000      1.822485000      1.012114000
H        5.124434000      0.082334000      0.863200000
C        3.863191000      0.965934000      2.393724000
C        2.402634000     -1.184583000      2.894640000
H        4.507614000      0.536442000      3.163341000
H        3.625227000      1.982213000      2.715578000
C        3.702924000      3.311784000     -1.461374000
C        3.391821000      4.643211000     -1.730510000
C        2.512925000      5.336694000     -0.899199000
C        1.949420000      4.684562000      0.196612000
C        2.263202000      3.352969000      0.465356000
H        4.381180000      2.777555000     -2.118444000
H        3.830937000      5.135156000     -2.591365000
H        2.263895000      6.370989000     -1.107981000
H        1.253528000      5.210199000      0.841286000
H        1.770113000      2.855919000      1.289762000
C        1.124298000     -1.649239000      3.242284000
C        0.934392000     -2.947303000      3.708417000
C        2.024213000     -3.807960000      3.845023000
C        3.301226000     -3.352623000      3.520614000
C        3.488633000     -2.052944000      3.049418000
H        0.270787000     -0.988664000      3.127586000
H       -0.063615000     -3.286315000      3.962732000
H        1.880136000     -4.820200000      4.204655000
H        4.155775000     -4.011151000      3.628671000
H        4.488284000     -1.722889000      2.790118000
C       -0.309339000     -3.623301000     -2.787726000
C        1.008379000     -1.349428000     -3.126485000
H       -1.110338000     -3.710477000     -3.524606000
H        0.578333000     -4.045642000     -3.256526000
C       -0.643463000     -4.443088000     -1.505568000
C       -2.455214000     -3.196079000     -0.119795000
H        0.221510000     -5.049675000     -1.231290000
H       -1.463855000     -5.139910000     -1.688763000
C        0.922194000      0.051697000     -3.169483000
C        1.981960000      0.825320000     -3.632874000
C        3.150552000      0.211916000     -4.085245000
C        3.238016000     -1.178458000     -4.078467000
C        2.178286000     -1.951396000     -3.601150000
H        0.019667000      0.542501000     -2.819089000
H        1.899877000      1.905787000     -3.629888000
H        3.979802000      0.811685000     -4.441921000
H        4.137413000     -1.668216000     -4.434257000
H        2.286318000     -3.028577000     -3.581936000
C       -2.952186000     -2.970317000      1.169427000
C       -4.281708000     -2.612806000      1.372785000
C       -5.143093000     -2.473186000      0.284799000
C       -4.665123000     -2.710754000     -1.002347000
C       -3.334077000     -3.073920000     -1.202079000
H       -2.282716000     -3.059422000      2.018863000
H       -4.643665000     -2.435510000      2.379299000
H       -6.176278000     -2.184614000      0.439123000
H       -5.327055000     -2.609748000     -1.855051000
H       -2.984829000     -3.250801000     -2.212008000
H       -0.628766000     -3.981115000      0.625100000
H       -1.042395000     -1.591627000     -2.630002000
H        1.705007000      0.794605000      2.616803000
H        3.948486000      0.805810000     -1.032806000
Co      -0.154346000      0.060672000      0.209850000
C       -1.273681000      2.415523000      1.511748000
C       -1.110027000      3.357961000      2.683616000
H       -0.234244000      3.992368000      2.522216000
H       -1.994199000      3.981667000      2.810052000
H       -0.929159000      2.782432000      3.595923000
O       -0.237131000      1.668468000      1.271939000
C       -2.525514000      1.552727000     -0.287999000
N       -2.389219000      2.446641000      0.855339000
C       -2.113807000      0.094550000     -0.020336000
H       -2.459350000     -0.527587000     -0.850545000
H       -2.628892000     -0.261605000      0.876954000
C       -3.969189000      1.544867000     -0.761780000
C       -6.227214000      1.249507000     -0.130121000
H       -6.387748000      0.427342000     -0.829421000
H       -6.767063000      1.069908000      0.796714000
H       -6.556022000      2.184633000     -0.586405000
O       -4.314652000      1.644949000     -1.922199000
O       -4.839012000      1.332057000      0.240628000
H       -1.951528000      1.940159000     -1.142177000
H       -3.627481000      3.602573000      1.251656000
O       -4.239854000      4.368441000      1.425988000
C       -3.928633000      5.349311000      0.452189000
H       -4.568983000      6.220647000      0.618183000
H       -2.882382000      5.685253000      0.511588000
H       -4.105669000      4.994629000     -0.574678000

100
6mem. Metallacycle-H2...MeOH where O atom of the C=O group of the substrate is coordinated to Co
G298K=-2776.545468
P       -0.759096000     -1.854455000     -0.064643000
P        1.739840000     -0.250926000      0.868397000
C        1.621252000     -2.033798000      1.411944000
C        0.165033000     -2.518162000      1.409306000
H        2.062552000     -2.154207000      2.402601000
H        2.223274000     -2.616060000      0.713845000
H        0.118084000     -3.606019000      1.471251000
H       -0.366306000     -2.109765000      2.273729000
C        3.557722000     -0.080502000      0.456651000
C        1.920011000      0.694793000      2.475712000
C       -2.485683000     -2.501658000      0.240144000
C       -0.418189000     -3.043007000     -1.510613000
C       -2.378597000     -3.986022000     -0.203121000
C       -3.598688000     -1.753492000     -0.467685000
H       -3.372018000     -4.432105000     -0.295682000
H       -1.842654000     -4.551100000      0.565050000
C       -1.613688000     -4.038725000     -1.535920000
C        0.974594000     -3.619642000     -1.438867000
H       -1.277981000     -5.052845000     -1.759755000
H       -2.286514000     -3.744032000     -2.343837000
C       -4.840511000     -1.638398000      0.167111000
C       -5.910444000     -0.996522000     -0.454152000
C       -5.755858000     -0.456865000     -1.729894000
C       -4.523340000     -0.564020000     -2.373023000
C       -3.458201000     -1.204976000     -1.746817000
H       -4.968698000     -2.049925000      1.163192000
H       -6.860676000     -0.912676000      0.061567000
H       -6.583394000      0.048670000     -2.214587000
H       -4.384147000     -0.134314000     -3.358602000
H       -2.502890000     -1.238986000     -2.255370000
C        2.039158000     -2.921177000     -2.025795000
C        3.352155000     -3.365184000     -1.888351000
C        3.626113000     -4.524654000     -1.162933000
C        2.573856000     -5.241193000     -0.593968000
C        1.260672000     -4.794535000     -0.733344000
H        1.835579000     -2.014002000     -2.584119000
H        4.160128000     -2.806067000     -2.346643000
H        4.647019000     -4.869939000     -1.049081000
H        2.774295000     -6.148620000     -0.035713000
H        0.458368000     -5.361168000     -0.275295000
C        3.366263000      0.442765000      2.972416000
C        0.750089000      0.385650000      3.386752000
H        3.783468000      1.388182000      3.325406000
H        3.377563000     -0.229234000      3.829474000
C        4.249033000     -0.165427000      1.840508000
C        3.808861000      1.168762000     -0.355558000
H        4.432497000     -1.219530000      2.057573000
H        5.227190000      0.318637000      1.800697000
C       -0.481455000      1.012071000      3.135838000
C       -1.622353000      0.671177000      3.855679000
C       -1.558348000     -0.300807000      4.854262000
C       -0.339904000     -0.919754000      5.124642000
C        0.802263000     -0.579925000      4.398360000
H       -0.552763000      1.751896000      2.347974000
H       -2.561731000      1.164671000      3.633961000
H       -2.445827000     -0.569401000      5.415541000
H       -0.273571000     -1.673776000      5.900918000
H        1.731732000     -1.086730000      4.625473000
C        3.700165000      1.107835000     -1.751378000
C        3.860849000      2.246734000     -2.533355000
C        4.137220000      3.474979000     -1.932781000
C        4.257352000      3.547513000     -0.546917000
C        4.096307000      2.403785000      0.235027000
H        3.478483000      0.158221000     -2.226502000
H        3.768292000      2.176086000     -3.610744000
H        4.256750000      4.365016000     -2.539609000
H        4.474248000      4.496235000     -0.068995000
H        4.190224000      2.486146000      1.310739000
H        3.824036000     -0.948313000     -0.150236000
H        1.836526000      1.736034000      2.157613000
H       -0.464167000     -2.407786000     -2.396947000
H       -2.661716000     -2.444636000      1.316487000
Co      -0.111790000      0.370962000     -0.241272000
C       -2.438564000      2.104056000     -0.084431000
C       -3.804851000      2.177121000      0.559416000
H       -3.780722000      1.661561000      1.522677000
H       -4.119601000      3.210017000      0.702909000
H       -4.523667000      1.645359000     -0.069343000
O       -1.955452000      0.905952000     -0.161398000
C       -0.576880000      3.128643000     -1.103879000
N       -1.896124000      3.210602000     -0.496599000
C        0.445932000      2.285477000     -0.310744000
H        0.491299000      2.713965000      0.697450000
H        1.432160000      2.405800000     -0.761333000
C       -0.641712000      2.658306000     -2.554922000
C        0.640323000      2.440187000     -4.537919000
H       -0.149644000      2.868552000     -5.156164000
H        1.616756000      2.772383000     -4.881744000
H        0.577065000      1.350813000     -4.574130000
O       -1.577241000      2.125583000     -3.108279000
O        0.529852000      2.902459000     -3.178710000
H       -0.195426000      4.157270000     -1.160896000
H        0.090521000      0.071555000     -2.136692000
H        0.803098000      0.270020000     -1.937782000
H       -2.288232000      4.578843000      0.494539000
O       -2.459470000      5.247549000      1.212003000
C       -1.883090000      4.714231000      2.391790000
H       -0.804458000      4.524503000      2.287038000
H       -2.020142000      5.435835000      3.202276000
H       -2.354952000      3.769304000      2.699978000

100
4mem. Metallacycle-H2...MeOH where N atom of the substrate is coordinated to Co
G298K=-2776.538057
P       -0.686187000      1.589671000      0.591351000
P        1.898236000      0.106972000     -0.345205000
C        2.067644000      1.885159000      0.178231000
C        0.739225000      2.636709000      0.000698000
H        2.871928000      2.384801000     -0.362302000
H        2.346146000      1.850411000      1.231849000
H        0.775226000      3.601385000      0.506664000
H        0.546710000      2.823275000     -1.058689000
C        3.480461000     -0.682363000      0.316225000
C        2.396202000      0.013046000     -2.178448000
C       -2.174333000      2.687192000      0.294641000
C       -0.773443000      1.846166000      2.490760000
C       -2.057774000      3.746208000      1.418002000
C       -3.515976000      1.971025000      0.365629000
H       -2.964562000      4.353598000      1.473089000
H       -1.228609000      4.426010000      1.203115000
C       -1.815208000      2.978786000      2.724520000
C        0.575170000      2.053912000      3.134706000
H       -1.496338000      3.644552000      3.527840000
H       -2.754076000      2.520625000      3.042447000
C       -4.648210000      2.650372000     -0.103479000
C       -5.909082000      2.063111000     -0.055259000
C       -6.062773000      0.778720000      0.469794000
C       -4.945801000      0.095232000      0.941715000
C       -3.684307000      0.687833000      0.893466000
H       -4.535585000      3.644725000     -0.523574000
H       -6.769768000      2.603165000     -0.433991000
H       -7.042109000      0.314757000      0.500289000
H       -5.041556000     -0.911805000      1.330367000
H       -2.832016000      0.098390000      1.207436000
C        1.266206000      0.962905000      3.676955000
C        2.548349000      1.111045000      4.202525000
C        3.161815000      2.362800000      4.207649000
C        2.470645000      3.465211000      3.705411000
C        1.189381000      3.312855000      3.180423000
H        0.791726000     -0.011603000      3.689177000
H        3.065426000      0.249928000      4.610724000
H        4.160941000      2.480790000      4.610513000
H        2.930344000      4.446903000      3.719441000
H        0.672223000      4.183118000      2.794292000
C        3.781135000     -0.685482000     -2.189442000
C        2.299688000      1.352876000     -2.871311000
H        3.620595000     -1.747625000     -2.381839000
H        4.397335000     -0.309751000     -3.009240000
C        4.490838000     -0.499244000     -0.836046000
C        3.241397000     -2.091103000      0.821991000
H        4.898083000      0.513633000     -0.772969000
H        5.335713000     -1.184667000     -0.729274000
C        1.091655000      1.722646000     -3.481199000
C        0.945975000      2.972047000     -4.080490000
C        2.006964000      3.877318000     -4.086804000
C        3.218200000      3.514865000     -3.499373000
C        3.362520000      2.264921000     -2.898554000
H        0.273085000      1.013156000     -3.500980000
H        0.002940000      3.236090000     -4.546478000
H        1.894531000      4.850249000     -4.551513000
H        4.053925000      4.205745000     -3.506051000
H        4.313258000      2.006653000     -2.446466000
C        2.665364000     -2.256387000      2.088917000
C        2.360579000     -3.518856000      2.586289000
C        2.641075000     -4.654860000      1.825774000
C        3.240351000     -4.507660000      0.577128000
C        3.538183000     -3.238257000      0.080281000
H        2.449014000     -1.379490000      2.686764000
H        1.906697000     -3.615867000      3.566199000
H        2.402392000     -5.641433000      2.206054000
H        3.473764000     -5.382367000     -0.019582000
H        3.999219000     -3.157240000     -0.894909000
H        3.776319000     -0.069982000      1.171360000
H        1.649388000     -0.641097000     -2.627604000
H       -1.178516000      0.905460000      2.864102000
H       -2.065658000      3.151357000     -0.689132000
Co      -0.212748000     -0.581205000     -0.095330000
C       -2.948783000     -1.200709000     -1.644795000
C       -3.219557000      0.150560000     -2.275749000
H       -4.213923000      0.501050000     -2.000648000
H       -2.474296000      0.892736000     -1.996770000
H       -3.186865000      0.018855000     -3.361438000
O       -3.774814000     -2.120843000     -1.766819000
C       -1.325515000     -2.739509000     -0.780954000
N       -1.731466000     -1.368177000     -1.084471000
C        0.174653000     -2.493268000     -0.530778000
H        0.746211000     -2.641991000     -1.448753000
H        0.626403000     -3.061135000      0.281347000
C       -2.007096000     -3.304325000      0.453494000
C       -2.573698000     -5.313486000      1.575539000
H       -3.610626000     -5.013797000      1.733558000
H       -2.513511000     -6.377243000      1.358814000
H       -1.987265000     -5.071336000      2.463370000
O       -2.437639000     -2.666155000      1.391574000
O       -2.028739000     -4.649742000      0.415527000
H       -1.545747000     -3.432230000     -1.601605000
H       -0.619383000     -1.196115000      1.652226000
H        0.124516000     -1.008412000      1.709858000
C       -0.863475000     -2.429670000     -4.234562000
H       -1.947816000     -2.553525000     -4.128600000
H       -0.617433000     -2.417131000     -5.298069000
H       -0.370017000     -3.296920000     -3.776513000
H       -0.761809000     -1.153962000     -2.756490000
O       -0.413145000     -1.202583000     -3.668473000

100
TS Proton Transfer on Cβ(S)...MeOH
G298K=-2776.537452
Img. Freq.=-1012.293 cm-1
P        1.477355000      0.451198000      1.446652000
P        1.169279000     -1.030208000     -1.345591000
C        2.621271000     -1.449463000     -0.245254000
C        2.997434000     -0.278777000      0.678667000
H        3.481590000     -1.768158000     -0.837551000
H        2.298331000     -2.307512000      0.349543000
H        3.703763000     -0.597878000      1.448614000
H        3.464920000      0.528125000      0.108648000
C        0.793390000     -2.715090000     -2.136162000
C        1.956267000     -0.341796000     -2.930333000
C        2.037619000      2.038224000      2.296027000
C        1.164539000     -0.476727000      3.051033000
C        1.681564000      1.823606000      3.787815000
C        1.453476000      3.263065000      1.635801000
H        0.631977000      2.077171000      3.963057000
H        2.282538000      2.483815000      4.417551000
C        1.912728000      0.343860000      4.117920000
C        1.446441000     -1.956106000      2.947882000
H        2.985946000      0.133279000      4.089261000
H        1.559074000      0.089216000      5.120685000
C        2.269644000      4.129552000      0.903927000
C        1.727732000      5.218792000      0.220286000
C        0.355615000      5.457656000      0.258092000
C       -0.470646000      4.600030000      0.986848000
C        0.074029000      3.515273000      1.666671000
H        3.336449000      3.940717000      0.852151000
H        2.379230000      5.876670000     -0.344140000
H       -0.067694000      6.300878000     -0.275636000
H       -1.541557000      4.768164000      1.014858000
H       -0.586144000      2.840211000      2.200109000
C        0.453940000     -2.800707000      2.428415000
C        0.690991000     -4.162025000      2.262536000
C        1.929160000     -4.708104000      2.603450000
C        2.922864000     -3.878246000      3.118959000
C        2.682694000     -2.514776000      3.293304000
H       -0.490048000     -2.364759000      2.122571000
H       -0.090806000     -4.793795000      1.858247000
H        2.116202000     -5.767597000      2.469870000
H        3.888772000     -4.290153000      3.389685000
H        3.470810000     -1.891918000      3.698170000
C        2.258505000     -1.578772000     -3.794287000
C        3.077210000      0.633236000     -2.670199000
H        2.430601000     -1.292326000     -4.835686000
H        3.162423000     -2.086031000     -3.444521000
C        1.060992000     -2.521026000     -3.648302000
C       -0.563850000     -3.278495000     -1.791907000
H        1.235732000     -3.488235000     -4.126541000
H        0.185326000     -2.076387000     -4.130679000
C        2.783648000      1.993351000     -2.496558000
C        3.776119000      2.909499000     -2.160198000
C        5.095090000      2.485808000     -2.000004000
C        5.408380000      1.141944000     -2.196910000
C        4.411131000      0.226634000     -2.531544000
H        1.762693000      2.335280000     -2.618219000
H        3.516155000      3.951889000     -2.019289000
H        5.869876000      3.195724000     -1.734165000
H        6.432042000      0.801101000     -2.089054000
H        4.682774000     -0.811226000     -2.677207000
C       -0.670114000     -4.438668000     -1.018073000
C       -1.916444000     -4.976069000     -0.695848000
C       -3.081954000     -4.357395000     -1.143086000
C       -2.990432000     -3.196183000     -1.911208000
C       -1.744612000     -2.666830000     -2.233243000
H        0.232013000     -4.924260000     -0.662935000
H       -1.974207000     -5.877038000     -0.095046000
H       -4.052138000     -4.768449000     -0.888786000
H       -3.889955000     -2.696507000     -2.252000000
H       -1.691907000     -1.764480000     -2.830834000
H        1.557691000     -3.390615000     -1.742203000
H        1.131002000      0.203747000     -3.399388000
H        0.088372000     -0.343752000      3.193663000
H        3.126648000      2.064061000      2.199878000
Co      -0.156494000      0.529888000     -0.083333000
C       -2.672158000     -0.612563000      0.827875000
C       -3.319974000     -1.815980000      1.473941000
H       -4.392561000     -1.838773000      1.283851000
H       -2.861869000     -2.726053000      1.081081000
H       -3.138880000     -1.789105000      2.552074000
O       -1.398958000     -0.498430000      1.035643000
C       -2.821501000      1.391698000     -0.432498000
N       -3.434639000      0.198203000      0.156932000
C       -1.682145000      1.085812000     -1.407427000
H       -1.625122000      1.867550000     -2.170573000
H       -1.860934000      0.149268000     -1.932136000
C       -3.991049000      2.095542000     -1.116883000
C       -5.981809000      3.301389000     -0.695229000
H       -6.636300000      2.454028000     -0.904673000
H       -6.380185000      3.898836000      0.121178000
H       -5.854362000      3.909691000     -1.590857000
O       -4.281689000      2.002612000     -2.287873000
O       -4.709250000      2.803644000     -0.228806000
H       -2.463748000      2.066303000      0.359310000
H        0.637845000      1.695530000     -0.696080000
H       -0.284193000      1.632519000     -1.125574000
C       -6.457619000      0.536269000      1.542320000
H       -6.074745000      1.558314000      1.662028000
H       -7.543825000      0.561250000      1.667534000
H       -6.039458000     -0.077352000      2.354224000
H       -5.175451000      0.038302000      0.164957000
O       -6.164531000      0.004277000      0.260637000

100
TS Proton Transfer on Cβ(R)...MeOH
G298K=-2776.534086
Img. Freq.=-1003.0208 cm-1
P        1.880771000     -0.586130000      1.113207000
P        0.238297000     -0.424938000     -1.637175000
C        1.485197000     -1.792304000     -1.372772000
C        2.599219000     -1.385068000     -0.394459000
H        1.907221000     -2.124730000     -2.323422000
H        0.914445000     -2.628446000     -0.958400000
H        3.215182000     -2.245097000     -0.124520000
H        3.253475000     -0.635000000     -0.845444000
C       -1.041196000     -1.290097000     -2.751789000
C        0.925843000      0.618349000     -3.071593000
C        3.346313000      0.125057000      2.057143000
C        1.514937000     -1.920743000      2.392385000
C        3.158368000     -0.423126000      3.491287000
C        3.485518000      1.622420000      1.946550000
H        2.395150000      0.158666000      4.017456000
H        4.087857000     -0.324792000      4.057379000
C        2.709649000     -1.882475000      3.368016000
C        1.136819000     -3.259995000      1.808622000
H        3.542708000     -2.479216000      2.987010000
H        2.424412000     -2.305855000      4.334765000
C        4.602531000      2.185174000      1.323223000
C        4.733896000      3.568881000      1.199598000
C        3.744393000      4.413155000      1.697944000
C        2.622776000      3.863301000      2.321991000
C        2.496123000      2.483210000      2.443260000
H        5.372188000      1.535270000      0.920978000
H        5.608416000      3.983975000      0.711014000
H        3.843109000      5.488341000      1.601084000
H        1.842681000      4.510132000      2.707667000
H        1.607342000      2.069708000      2.907191000
C       -0.215111000     -3.551151000      1.580277000
C       -0.598971000     -4.773347000      1.033955000
C        0.360618000     -5.723078000      0.685038000
C        1.709064000     -5.439403000      0.894399000
C        2.092334000     -4.221966000      1.455167000
H       -0.956699000     -2.795187000      1.812105000
H       -1.650144000     -4.985195000      0.878581000
H        0.060757000     -6.672526000      0.256458000
H        2.466283000     -6.167924000      0.626777000
H        3.145950000     -4.029637000      1.616559000
C        0.318120000      0.011730000     -4.350352000
C        2.421285000      0.807474000     -3.028963000
H        0.352939000      0.732882000     -5.171525000
H        0.881362000     -0.869669000     -4.669657000
C       -1.115323000     -0.402447000     -4.008230000
C       -2.341109000     -1.633298000     -2.062294000
H       -1.598292000     -0.940033000     -4.828477000
H       -1.709832000      0.495405000     -3.814718000
C        2.962061000      1.901447000     -2.338922000
C        4.338599000      2.062546000     -2.207029000
C        5.210119000      1.131412000     -2.770474000
C        4.688589000      0.049527000     -3.478223000
C        3.309835000     -0.108343000     -3.609110000
H        2.295323000      2.629955000     -1.892090000
H        4.726859000      2.910726000     -1.656755000
H        6.282256000      1.251422000     -2.665037000
H        5.355107000     -0.676453000     -3.930335000
H        2.931876000     -0.959046000     -4.162126000
C       -2.409933000     -2.791002000     -1.274618000
C       -3.572607000     -3.125721000     -0.586744000
C       -4.701035000     -2.310807000     -0.679957000
C       -4.649742000     -1.164874000     -1.468640000
C       -3.483088000     -0.830329000     -2.154337000
H       -1.539060000     -3.431432000     -1.193091000
H       -3.602512000     -4.024004000      0.019371000
H       -5.607127000     -2.566023000     -0.142567000
H       -5.513016000     -0.515115000     -1.541130000
H       -3.473056000      0.078275000     -2.741693000
H       -0.556717000     -2.228852000     -3.039778000
H        0.456093000      1.592985000     -2.906856000
H        0.634763000     -1.511508000      2.894457000
H        4.234399000     -0.347556000      1.626489000
Co       0.158419000      0.734411000      0.493904000
C       -2.347043000      0.072712000      1.793372000
C       -3.017017000     -0.691618000      2.915330000
H       -4.007503000     -0.291537000      3.129697000
H       -3.111356000     -1.741459000      2.621535000
H       -2.397078000     -0.657332000      3.814748000
O       -1.126593000     -0.287775000      1.549060000
C       -2.493034000      1.676673000      0.031181000
N       -3.053633000      0.975288000      1.184757000
C       -1.144752000      2.373328000      0.265991000
H       -1.018653000      3.156675000     -0.489300000
H       -1.138638000      2.869640000      1.241719000
C       -3.585825000      2.665161000     -0.371004000
C       -4.816307000      4.558163000      0.343132000
H       -5.705369000      4.007689000      0.654884000
H       -4.636543000      5.398136000      1.010219000
H       -4.923260000      4.900637000     -0.686225000
O       -4.320727000      2.527340000     -1.325703000
O       -3.667774000      3.696612000      0.483303000
H       -2.405944000      0.995230000     -0.815696000
H        1.237264000      1.689809000     -0.018756000
H        0.304851000      2.138319000     -0.051270000
C       -6.440737000      0.886140000      1.077120000
H       -6.215291000     -0.189326000      1.090213000
H       -7.480450000      1.017576000      1.390285000
H       -6.348580000      1.235498000      0.039572000
H       -4.669272000      1.416433000      1.711906000
O       -5.609908000      1.621508000      1.961681000

100
Co(II)-Int-H(S)...MeOH
G298K=2776.580240
P       -1.752104000      0.295132000      0.699084000
P        0.793956000      2.028609000      0.068700000
C       -0.499533000      2.827550000      1.138122000
C       -1.868584000      2.158092000      0.924170000
H       -0.563650000      3.902384000      0.955529000
H       -0.159225000      2.679000000      2.165955000
H       -2.548050000      2.415057000      1.737134000
H       -2.318682000      2.532914000      0.003427000
C        2.402183000      2.826422000      0.597473000
C        0.772800000      2.973828000     -1.560995000
C       -3.379364000      0.001620000     -0.209835000
C       -2.490901000     -0.409234000      2.279337000
C       -4.467434000      0.332455000      0.838768000
C       -3.442336000     -1.383264000     -0.814622000
H       -5.407349000     -0.164053000      0.585609000
H       -4.663131000      1.405599000      0.792496000
C       -3.998064000     -0.041649000      2.274175000
C       -1.700158000     -0.073456000      3.520136000
H       -4.191799000      0.793360000      2.947806000
H       -4.568404000     -0.886069000      2.669516000
C       -2.908738000     -1.592853000     -2.094284000
C       -2.969513000     -2.839488000     -2.707326000
C       -3.560633000     -3.916090000     -2.045595000
C       -4.080810000     -3.728997000     -0.767924000
C       -4.023463000     -2.474524000     -0.158288000
H       -2.446433000     -0.758240000     -2.607045000
H       -2.555979000     -2.973583000     -3.700341000
H       -3.608214000     -4.889797000     -2.519176000
H       -4.537094000     -4.559016000     -0.240131000
H       -4.447657000     -2.354207000      0.830935000
C       -0.735665000     -0.974797000      3.987018000
C        0.052844000     -0.678855000      5.095840000
C       -0.102752000      0.534958000      5.763406000
C       -1.059476000      1.443301000      5.311855000
C       -1.851236000      1.139912000      4.205723000
H       -0.590629000     -1.912232000      3.461950000
H        0.794161000     -1.394229000      5.433130000
H        0.510430000      0.768825000      6.626268000
H       -1.194399000      2.390251000      5.822772000
H       -2.591675000      1.861098000      3.882836000
C        1.591667000      4.276694000     -1.345883000
C       -0.625139000      3.093956000     -2.124560000
H        2.302851000      4.377552000     -2.168340000
H        0.952137000      5.157069000     -1.396514000
C        2.329095000      4.256630000      0.022829000
C        3.552082000      1.956249000      0.133361000
H        1.778666000      4.875122000      0.735413000
H        3.328196000      4.691365000     -0.060968000
C       -1.155624000      2.025664000     -2.862381000
C       -2.465944000      2.058779000     -3.332880000
C       -3.281144000      3.159407000     -3.068615000
C       -2.765831000      4.228224000     -2.337778000
C       -1.451051000      4.196730000     -1.874042000
H       -0.537639000      1.153612000     -3.040813000
H       -2.854130000      1.223213000     -3.904664000
H       -4.302701000      3.183941000     -3.429794000
H       -3.387363000      5.090505000     -2.123903000
H       -1.081868000      5.035666000     -1.297283000
C        3.942617000      0.867995000      0.927297000
C        4.953561000      0.005674000      0.517680000
C        5.598718000      0.210086000     -0.702756000
C        5.223595000      1.287921000     -1.500582000
C        4.209678000      2.153709000     -1.086002000
H        3.433619000      0.690846000      1.866726000
H        5.233725000     -0.831552000      1.146392000
H        6.382647000     -0.464981000     -1.026359000
H        5.718851000      1.460403000     -2.449689000
H        3.940541000      2.985425000     -1.724327000
H        2.403760000      2.851107000      1.689440000
H        1.340737000      2.310916000     -2.219107000
H       -2.399273000     -1.486080000      2.108767000
H       -3.409712000      0.725943000     -1.026224000
Co       0.518376000     -0.154491000      0.218833000
C        1.878746000     -2.666503000      1.337247000
C        2.292722000     -1.923672000      2.589573000
H        3.380342000     -1.811766000      2.575483000
H        1.823406000     -0.949166000      2.673827000
H        2.040725000     -2.535915000      3.458221000
O        2.283197000     -3.858716000      1.223602000
C        0.805404000     -2.853294000     -0.748164000
N        1.133937000     -2.034491000      0.424609000
C       -0.398830000     -3.776047000     -0.492641000
H       -0.649088000     -4.355662000     -1.381824000
H       -1.271688000     -3.192177000     -0.200261000
C        0.537013000     -1.922566000     -1.898252000
C        0.231663000     -1.674127000     -4.231463000
H        1.018363000     -0.924077000     -4.307923000
H        0.253329000     -2.347114000     -5.083432000
H       -0.739028000     -1.186534000     -4.153351000
O        0.409178000     -0.706186000     -1.762680000
O        0.460960000     -2.516760000     -3.073887000
H       -0.129756000     -4.455770000      0.315722000
H        0.752612000      0.238974000      1.618638000
H        1.650198000     -3.476619000     -1.051682000
H        3.241198000     -4.332017000     -0.150873000
O        3.793514000     -4.405675000     -0.958994000
C        4.508579000     -3.179993000     -1.059743000
H        5.075800000     -3.190646000     -1.993545000
H        3.841223000     -2.308653000     -1.073760000
H        5.216335000     -3.043393000     -0.230891000

100
Co(II)-Int-H(R)...MeOH
G298K=-2776.584678
P        0.135205000     -1.629693000     -0.161420000
P        1.906109000      0.887912000     -0.756049000
C        2.465892000     -0.727720000     -1.492303000
C        1.912572000     -1.915635000     -0.679397000
H        3.554094000     -0.782777000     -1.560004000
H        2.062487000     -0.743370000     -2.507829000
H        2.025015000     -2.844076000     -1.240003000
H        2.475304000     -2.021947000      0.248467000
C        2.495668000      2.204082000     -1.951303000
C        3.201593000      1.346158000      0.540626000
C       -0.012782000     -2.760931000      1.332893000
C       -0.930916000     -2.746534000     -1.288713000
C       -0.365596000     -4.145626000      0.733912000
C       -1.017778000     -2.262081000      2.351800000
H       -0.753150000     -4.821087000      1.501928000
H        0.549598000     -4.595707000      0.336479000
C       -1.383904000     -3.929627000     -0.394607000
C       -0.225249000     -3.089144000     -2.580483000
H       -1.534115000     -4.838212000     -0.982033000
H       -2.352722000     -3.681215000      0.045193000
C       -0.752008000     -2.432982000      3.716044000
C       -1.652953000     -1.997012000      4.686972000
C       -2.845768000     -1.382759000      4.308869000
C       -3.125529000     -1.208779000      2.954214000
C       -2.219597000     -1.639974000      1.987514000
H        0.174634000     -2.908159000      4.020534000
H       -1.418863000     -2.131601000      5.737228000
H       -3.544747000     -1.034507000      5.060455000
H       -4.043783000     -0.722954000      2.644234000
H       -2.438562000     -1.443909000      0.945385000
C       -0.199691000     -2.145573000     -3.618271000
C        0.484007000     -2.396910000     -4.804836000
C        1.160634000     -3.603944000     -4.982570000
C        1.141754000     -4.552241000     -3.961779000
C        0.457368000     -4.296590000     -2.773361000
H       -0.712211000     -1.199792000     -3.485923000
H        0.486838000     -1.650076000     -5.591141000
H        1.693299000     -3.803008000     -5.905430000
H        1.662390000     -5.495289000     -4.086491000
H        0.464826000     -5.048118000     -1.993080000
C        4.338669000      2.111421000     -0.195074000
C        3.578633000      0.152226000      1.388999000
H        4.460170000      3.084451000      0.283514000
H        5.295723000      1.602504000     -0.082130000
C        4.015266000      2.280998000     -1.703075000
C        1.685764000      3.466395000     -1.720210000
H        4.485845000      1.469623000     -2.264090000
H        4.431923000      3.212930000     -2.094162000
C        2.757475000     -0.199548000      2.470002000
C        3.006125000     -1.347532000      3.217110000
C        4.084603000     -2.173322000      2.899206000
C        4.913815000     -1.830395000      1.832353000
C        4.664436000     -0.678631000      1.086427000
H        1.896863000      0.415936000      2.697750000
H        2.351579000     -1.598943000      4.044035000
H        4.277005000     -3.070755000      3.475799000
H        5.755860000     -2.462686000      1.573794000
H        5.314288000     -0.445872000      0.251481000
C        0.385296000      3.543139000     -2.244024000
C       -0.422877000      4.649796000     -2.006603000
C        0.051152000      5.712370000     -1.235361000
C        1.341979000      5.655003000     -0.716790000
C        2.151534000      4.542668000     -0.957414000
H        0.000383000      2.712047000     -2.822610000
H       -1.426002000      4.679650000     -2.417070000
H       -0.578414000      6.573936000     -1.044417000
H        1.726333000      6.476152000     -0.121907000
H        3.151530000      4.529502000     -0.544655000
H        2.289184000      1.837141000     -2.959476000
H        2.659797000      2.048401000      1.178399000
H       -1.795068000     -2.130904000     -1.536816000
H        0.966507000     -2.798705000      1.812858000
Co      -0.228536000      0.683883000     -0.248400000
C       -3.260531000      0.957119000     -0.687260000
C       -3.148812000      0.272439000     -2.032791000
H       -3.588281000      0.923449000     -2.793133000
H       -2.116997000      0.055733000     -2.289539000
H       -3.743210000     -0.644228000     -2.015254000
O       -4.414384000      1.288532000     -0.286462000
C       -2.370627000      1.859222000      1.284929000
N       -2.146132000      1.173539000      0.009378000
C       -2.477112000      3.388862000      1.112918000
H       -1.578783000      3.776764000      0.626871000
H       -2.612173000      3.886325000      2.076054000
C       -1.210524000      1.542125000      2.186205000
C       -0.315408000      1.517530000      4.370741000
H        0.566558000      2.098627000      4.101896000
H       -0.680185000      1.801224000      5.353488000
H       -0.095132000      0.451250000      4.333890000
O       -0.148346000      1.090804000      1.759931000
O       -1.405258000      1.817650000      3.459012000
H       -3.338931000      3.598057000      0.479488000
H       -0.280054000      0.578669000     -1.724617000
H       -3.282764000      1.500906000      1.767853000
H       -5.674864000      0.378219000     -0.992563000
O       -6.374863000     -0.137476000     -1.457521000
C       -6.843175000      0.680131000     -2.517005000
H       -6.057706000      0.903017000     -3.254046000
H       -7.645313000      0.147151000     -3.034879000
H       -7.249876000      1.638096000     -2.161304000

119 
Co(II)-Int-H-Sub(S)...MeOH
G298K=-3291.123735
P        0.668383000      0.308315000      1.599881000
P        2.518049000      1.011224000     -0.859114000
C        3.278005000      1.076076000      0.842738000
C        2.205370000      1.306944000      1.919322000
H        4.061940000      1.833658000      0.905483000
H        3.748459000      0.100802000      0.986086000
H        2.593466000      1.088310000      2.916804000
H        1.872824000      2.349040000      1.907244000
C        3.934934000      0.346246000     -1.921810000
C        2.660581000      2.768145000     -1.558392000
C       -0.525033000      0.955998000      2.894379000
C        0.847759000     -1.379850000      2.444609000
C       -1.186675000     -0.338838000      3.414311000
C       -1.448605000      2.061600000      2.456942000
H       -1.854307000     -0.752186000      2.650363000
H       -1.789011000     -0.135156000      4.303427000
C       -0.040414000     -1.319306000      3.704690000
C        2.285831000     -1.818088000      2.576844000
H        0.519402000     -0.953288000      4.569510000
H       -0.412195000     -2.317706000      3.945737000
C       -1.448713000      3.281245000      3.143018000
C       -2.307037000      4.315858000      2.770209000
C       -3.184154000      4.140980000      1.701984000
C       -3.188560000      2.931000000      1.005060000
C       -2.322930000      1.904336000      1.373735000
H       -0.767557000      3.423818000      3.975889000
H       -2.287236000      5.254342000      3.313331000
H       -3.856822000      4.939084000      1.407754000
H       -3.871810000      2.803113000      0.173901000
H       -2.305715000      0.989657000      0.795952000
C        2.923887000     -2.393636000      1.465971000
C        4.266898000     -2.755261000      1.514749000
C        5.008922000     -2.545729000      2.677815000
C        4.390365000     -1.969284000      3.785592000
C        3.043057000     -1.608345000      3.735133000
H        4.733442000     -3.189279000      0.637717000
H        6.055720000     -2.824770000      2.718796000
H        4.956085000     -1.796788000      4.694669000
H        2.589026000     -1.155461000      4.608126000
C        4.012474000      2.801246000     -2.293292000
C        2.368530000      3.837158000     -0.536176000
H        4.050572000      3.632301000     -3.003879000
H        4.836834000      2.940781000     -1.587392000
C        4.170588000      1.443454000     -2.987375000
C        3.655574000     -1.032987000     -2.467821000
H        5.155850000      1.325767000     -3.446648000
H        3.427159000      1.347742000     -3.785735000
C        1.042408000      4.246164000     -0.329642000
C        0.713135000      5.149048000      0.676681000
C        1.710554000      5.678580000      1.495998000
C        3.036540000      5.303925000      1.286252000
C        3.361861000      4.393444000      0.280506000
H        0.259582000      3.823954000     -0.947557000
H       -0.323859000      5.423445000      0.831758000
H        1.457152000      6.377583000      2.285099000
H        3.823024000      5.716509000      1.908686000
H        4.399501000      4.114960000      0.142717000
C        4.524149000     -2.094739000     -2.194746000
C        4.262371000     -3.379137000     -2.673607000
C        3.123659000     -3.618468000     -3.440769000
C        2.248355000     -2.566274000     -3.716294000
C        2.507760000     -1.289011000     -3.230575000
H        5.410129000     -1.915960000     -1.594177000
H        4.946746000     -4.188985000     -2.445523000
H        2.914813000     -4.615296000     -3.813061000
H        1.347475000     -2.747383000     -4.292498000
H        1.783122000     -0.499464000     -3.395716000
H        4.817829000      0.302059000     -1.277226000
H        1.864953000      2.788238000     -2.309621000
H        0.350983000     -2.049170000      1.743812000
H        0.110570000      1.338802000      3.700402000
Co       0.306091000      0.289798000     -0.571994000
C       -0.252036000     -2.658884000     -0.690412000
C        0.283347000     -4.066766000     -0.642735000
H        0.724159000     -4.233734000      0.341930000
H       -0.464506000     -4.836529000     -0.814663000
H        1.072350000     -4.145473000     -1.391031000
O        0.573945000     -1.732433000     -0.837890000
C       -2.641601000     -3.319111000     -0.249692000
N       -1.558177000     -2.396885000     -0.553513000
C       -3.089012000     -4.183591000     -1.438165000
H       -3.970246000     -4.764688000     -1.168210000
H       -2.308832000     -4.871099000     -1.766145000
C       -2.367347000     -4.079799000      1.049818000
C       -3.160804000     -5.795972000      2.470185000
H       -3.298992000     -5.127717000      3.320738000
H       -3.955047000     -6.536340000      2.430014000
H       -2.185760000     -6.278922000      2.538238000
O       -1.494368000     -3.808229000      1.841611000
O       -3.264241000     -5.053984000      1.231664000
H       -3.483841000     -2.672762000      0.009180000
H       -3.343203000     -3.524535000     -2.270186000
C       -4.469688000      3.334279000     -2.566152000
H       -4.806128000      2.842270000     -3.486812000
H       -4.212131000      4.368814000     -2.800429000
H       -3.563741000      2.825165000     -2.214239000
H       -5.720627000      2.439475000     -1.369808000
O       -5.491015000      3.359555000     -1.571577000
H       -0.021810000      1.692310000     -0.257487000
C       -4.470106000     -0.593253000     -3.107751000
H       -3.952914000     -0.865737000     -4.016681000
H       -5.545730000     -0.707243000     -3.084498000
C       -3.813576000     -0.151965000     -2.015442000
N       -2.463683000      0.045069000     -1.790628000
H       -1.837149000     -1.421898000     -0.746892000
C       -1.608585000      0.485290000     -2.699991000
C       -1.988530000      0.979373000     -4.083568000
H       -1.307864000      1.784613000     -4.360370000
H       -1.866397000      0.171148000     -4.810478000
H       -3.019192000      1.326195000     -4.138925000
O       -0.364183000      0.554517000     -2.433971000
C       -4.667059000      0.050551000     -0.790701000
C       -4.900264000     -0.385500000      1.529302000
H       -4.951083000      0.664957000      1.813284000
H       -5.904394000     -0.789733000      1.404072000
H       -4.343769000     -0.953213000      2.270222000
O       -5.729682000      0.645469000     -0.772826000
O       -4.148482000     -0.525180000      0.300169000
H        2.367909000     -2.513915000      0.544419000

119
Co(II)-Int-H-Sub(R)...MeOH
G298K=-3291.121456
P        1.236564000      0.797023000      1.483435000
P        2.478584000     -0.113340000     -1.269841000
C        3.650732000      0.336593000      0.109356000
C        2.984103000      1.303809000      1.101010000
H        4.582888000      0.755144000     -0.275844000
H        3.892184000     -0.604475000      0.608493000
H        3.563785000      1.386465000      2.022965000
H        2.902109000      2.303311000      0.664446000
C        3.367556000     -1.548842000     -2.121375000
C        2.863574000      1.111393000     -2.666047000
C        0.597027000      2.223194000      2.523857000
C        1.273460000     -0.415036000      2.944240000
C       -0.119937000      1.502189000      3.686710000
C       -0.199359000      3.270441000      1.790137000
H       -1.055627000      1.057992000      3.329726000
H       -0.374820000      2.209286000      4.480118000
C        0.840143000      0.407803000      4.175442000
C        2.553077000     -1.213284000      3.014632000
H        1.701577000      0.887314000      4.647826000
H        0.378289000     -0.239316000      4.925875000
C        0.213574000      4.606833000      1.819300000
C       -0.512375000      5.598230000      1.158489000
C       -1.669823000      5.263195000      0.459225000
C       -2.088804000      3.931850000      0.417456000
C       -1.356485000      2.943777000      1.070505000
H        1.115830000      4.873828000      2.360170000
H       -0.171414000      6.627218000      1.190499000
H       -2.241016000      6.027774000     -0.055690000
H       -2.986429000      3.678317000     -0.133343000
H       -1.666187000      1.910067000      0.985495000
C        2.673368000     -2.379051000      2.242195000
C        3.863594000     -3.099738000      2.206601000
C        4.966012000     -2.671256000      2.946636000
C        4.860011000     -1.517031000      3.720694000
C        3.666329000     -0.795416000      3.753911000
H        3.930188000     -3.988842000      1.589647000
H        5.895676000     -3.228218000      2.919079000
H        5.709225000     -1.172012000      4.300204000
H        3.614948000      0.103853000      4.355722000
C        3.965149000      0.433236000     -3.499602000
C        3.096864000      2.516023000     -2.169360000
H        4.037893000      0.885098000     -4.493360000
H        4.942281000      0.546274000     -3.020102000
C        3.609537000     -1.055828000     -3.569481000
C        2.623501000     -2.858893000     -2.018489000
H        4.394608000     -1.647257000     -4.048362000
H        2.696656000     -1.190475000     -4.159246000
C        1.997788000      3.364108000     -1.966328000
C        2.154087000      4.626932000     -1.403242000
C        3.423192000      5.080511000     -1.042233000
C        4.529089000      4.261970000     -1.264283000
C        4.367440000      2.993648000     -1.822571000
H        1.006717000      3.011342000     -2.223564000
H        1.282743000      5.248023000     -1.230889000
H        3.548205000      6.061537000     -0.597919000
H        5.522617000      4.606681000     -0.999274000
H        5.242956000      2.375565000     -1.978484000
C        3.256858000     -3.996340000     -1.507906000
C        2.581972000     -5.215059000     -1.418053000
C        1.258302000     -5.311773000     -1.842648000
C        0.613072000     -4.179176000     -2.342900000
C        1.286088000     -2.964906000     -2.425432000
H        4.287043000     -3.927284000     -1.173623000
H        3.091325000     -6.084487000     -1.016889000
H        0.728685000     -6.255266000     -1.770756000
H       -0.426979000     -4.236691000     -2.644518000
H        0.750455000     -2.082007000     -2.755932000
H        4.339015000     -1.651976000     -1.628973000
H        1.940926000      1.105892000     -3.254433000
H        0.460870000     -1.100179000      2.696349000
H        1.491353000      2.699165000      2.939941000
Co       0.310674000      0.061605000     -0.372456000
C       -0.868875000     -2.492907000      0.722339000
C       -0.700890000     -3.952275000      1.054887000
H       -0.597119000     -4.078288000      2.135326000
H       -1.550727000     -4.541426000      0.714153000
H        0.200536000     -4.308967000      0.562873000
O        0.101242000     -1.884765000      0.226857000
C       -3.319110000     -2.393926000      1.317580000
N       -2.007689000     -1.837222000      1.012071000
C       -3.895870000     -3.136147000      0.107756000
C       -5.878893000     -4.069076000     -0.782610000
H       -5.399443000     -5.024619000     -0.996438000
H       -6.896851000     -4.218375000     -0.433018000
H       -5.867536000     -3.444162000     -1.676244000
O       -3.281324000     -3.440552000     -0.887371000
O       -5.194521000     -3.394972000      0.298938000
C       -4.138716000      3.286144000     -2.737156000
H       -4.778146000      2.584793000     -3.286938000
H       -3.776758000      4.044291000     -3.434206000
H       -3.274150000      2.732661000     -2.349984000
H       -5.165950000      3.287300000     -1.076924000
O       -4.852117000      3.959061000     -1.702373000
H        0.367803000      1.503241000     -0.681562000
C       -5.061324000     -0.283293000     -1.481774000
H       -4.889470000     -0.999388000     -2.271358000
H       -6.086710000     -0.067348000     -1.212951000
C       -4.051058000      0.305095000     -0.807245000
N       -2.680026000      0.183349000     -0.915305000
H       -2.072834000     -0.914422000      0.559187000
C       -2.028555000     -0.072446000     -2.039054000
C       -2.661006000     -0.135520000     -3.415618000
H       -1.921086000      0.174012000     -4.153373000
H       -2.952850000     -1.165735000     -3.639359000
H       -3.550724000      0.488437000     -3.493692000
O       -0.767873000     -0.255407000     -2.021297000
C       -4.475678000      1.158985000      0.359553000
C       -4.167609000      1.604618000      2.667926000
H       -3.891324000      2.648652000      2.522581000
H       -5.234358000      1.524949000      2.875723000
H       -3.583512000      1.163915000      3.471250000
O       -5.329066000      2.026852000      0.316203000
O       -3.829484000      0.840040000      1.486684000
H        1.837557000     -2.692180000      1.630013000
H       -3.959315000     -1.522291000      1.453030000
C       -3.411986000     -3.214926000      2.613491000
H       -2.954922000     -2.650643000      3.427986000
H       -4.461947000     -3.386939000      2.850707000
H       -2.919879000     -4.183223000      2.538648000

119 
TS N-Pr(S)...MeOH
G298K=-3291.115240
Img. Freq.=-1321.634 cm-1
P       -1.260335000      0.506880000     -1.522991000
P       -2.749703000     -0.118040000      1.198591000
C       -3.776200000     -0.025566000     -0.354981000
C       -3.090079000      0.836703000     -1.428625000
H       -4.783106000      0.342518000     -0.148178000
H       -3.866214000     -1.056968000     -0.702262000
H       -3.549450000      0.683055000     -2.408146000
H       -3.179337000      1.896973000     -1.176059000
C       -3.611578000     -1.477050000      2.191138000
C       -3.377566000      1.270409000      2.332326000
C       -0.633991000      1.877385000     -2.651082000
C       -0.983614000     -0.849835000     -2.806790000
C        0.207175000      1.120928000     -3.702186000
C        0.033341000      3.020653000     -1.933137000
H        1.162857000      0.808885000     -3.271838000
H        0.421896000      1.768477000     -4.556596000
C       -0.605468000     -0.118021000     -4.107284000
C       -2.097736000     -1.866951000     -2.819257000
H       -1.495499000      0.206802000     -4.654916000
H       -0.033660000     -0.778569000     -4.763623000
C       -0.499182000      4.309961000     -2.035262000
C        0.063760000      5.380564000     -1.340032000
C        1.169220000      5.172016000     -0.519127000
C        1.710569000      3.889710000     -0.408603000
C        1.154816000      2.825402000     -1.113411000
H       -1.374894000      4.475499000     -2.654393000
H       -0.369336000      6.370470000     -1.432890000
H        1.603351000      5.996887000      0.034829000
H        2.556171000      3.708735000      0.242289000
H        1.569876000      1.831006000     -0.987081000
C       -2.165075000     -2.804082000     -1.774342000
C       -3.205637000     -3.725044000     -1.702574000
C       -4.208175000     -3.729991000     -2.674056000
C       -4.154270000     -2.804442000     -3.714077000
C       -3.108872000     -1.881373000     -3.785929000
H       -3.238700000     -4.426617000     -0.876916000
H       -5.021662000     -4.444723000     -2.619204000
H       -4.927227000     -2.796764000     -4.474929000
H       -3.091485000     -1.171176000     -4.603580000
C       -4.437083000      0.615048000      3.237785000
C       -3.759449000      2.528372000      1.593887000
H       -4.587221000      1.202953000      4.148191000
H       -5.403065000      0.557328000      2.727604000
C       -3.948595000     -0.804490000      3.543156000
C       -2.801656000     -2.745752000      2.306013000
H       -4.693531000     -1.390831000      4.088130000
H       -3.048656000     -0.763199000      4.166409000
C       -2.788475000      3.512511000      1.357003000
C       -3.077817000      4.646441000      0.603208000
C       -4.355012000      4.828798000      0.073044000
C       -5.337609000      3.870553000      0.316477000
C       -5.043024000      2.734465000      1.069799000
H       -1.788669000      3.370382000      1.748784000
H       -2.300523000      5.378928000      0.420507000
H       -4.582618000      5.708790000     -0.517978000
H       -6.337483000      4.003687000     -0.081891000
H       -5.824632000      2.004460000      1.241272000
C       -3.370894000     -3.982955000      1.985469000
C       -2.633394000     -5.162462000      2.092947000
C       -1.309412000     -5.119905000      2.527174000
C       -0.730930000     -3.890475000      2.846828000
C       -1.467579000     -2.715333000      2.734857000
H       -4.399378000     -4.022002000      1.641217000
H       -3.092450000     -6.110526000      1.834655000
H       -0.731143000     -6.033631000      2.607884000
H        0.304846000     -3.844474000      3.164862000
H       -0.988026000     -1.762391000      2.928705000
H       -4.552614000     -1.699266000      1.678397000
H       -2.495146000      1.488342000      2.940974000
H       -0.077142000     -1.334210000     -2.444656000
H       -1.524317000      2.261975000     -3.159397000
Co      -0.532214000      0.201115000      0.521461000
C        1.308146000     -1.918493000     -0.266408000
C        1.447456000     -3.329685000     -0.803836000
H        0.703964000     -3.483127000     -1.587329000
H        2.425293000     -3.572154000     -1.208685000
H        1.215277000     -4.018434000      0.011386000
O        0.195378000     -1.676566000      0.296727000
C        3.492490000     -1.133109000     -1.065180000
N        2.240641000     -0.982478000     -0.341938000
C        4.544725000     -2.034107000     -0.385225000
H        5.506476000     -1.946434000     -0.890771000
H        4.248236000     -3.083199000     -0.384620000
C        3.295066000     -1.446067000     -2.550004000
C        4.432527000     -1.782471000     -4.598814000
H        3.944053000     -0.943755000     -5.096550000
H        5.469528000     -1.863371000     -4.913914000
H        3.890324000     -2.702524000     -4.819360000
O        2.234170000     -1.531618000     -3.124018000
O        4.479614000     -1.558055000     -3.171472000
H        3.923129000     -0.128414000     -1.096090000
H        4.665007000     -1.717292000      0.650962000
C        7.683211000     -1.513310000      2.094958000
H        7.981711000     -1.442293000      1.041416000
H        8.347749000     -2.221660000      2.593474000
H        6.661880000     -1.914549000      2.135643000
H        7.248245000      0.370092000      2.278338000
O        7.794169000     -0.263325000      2.771003000
H       -0.908467000      1.633301000      0.530896000
C        4.425443000     -0.114580000      3.164239000
H        3.819846000     -0.704320000      3.838958000
H        5.487021000     -0.052773000      3.358811000
C        3.871910000      0.515599000      2.117721000
N        2.511914000      0.477253000      1.767728000
H        2.283574000     -0.129819000      0.690120000
C        1.516366000      0.677495000      2.635949000
C        1.754213000      1.209363000      4.035261000
H        0.917250000      1.860351000      4.286913000
H        1.761140000      0.382411000      4.749928000
H        2.692528000      1.752859000      4.134390000
[truncated: 638,145 more chars]
